# Supplementary material for: Carbene metal amide photoemitters: tailoring conformationally flexible amides for full color range emissions including white-emitting OLED
Source: Chem Sci. 2019 Nov 13;11(2):435–46. doi: 10.1039/c9sc04589a (PMC7067249; doi:10.1039/c9sc04589a)
Supplement: Supplementary file 2 [file SC-011-C9SC04589A-s002.cif]

# Electronic Supplementary Material (ESI) for Chemical Science.
# This journal is © The Royal Society of Chemistry 2019

####################################################################### 
# 
# This file contains crystal structure data downloaded from the 
# Cambridge Structural Database (CSD) hosted by the Cambridge 
# Crystallographic Data Centre (CCDC).
# 
# Full information about CCDC data access policies and citation 
# guidelines are available at http://www.ccdc.cam.ac.uk/access/V1 
# 
# Audit and citation data items may have been added by the CCDC. 
# Please retain this information to preserve the provenance of 
# this file and to allow appropriate attribution of the data. 
# 
#######################################################################

data_a
_database_code_depnum_ccdc_archive 'CCDC 1911237'
loop_
_audit_author_name
_audit_author_address
'Alexander S. Romanov'
;University of East Anglia
United Kingdom
;
_audit_update_record             
;
2019-04-19 deposited with the CCDC.	2019-11-12 downloaded from the CCDC.
;

_audit_creation_method           SHELXL-2018/3
_shelx_SHELXL_version_number     2018/3
_chemical_name_systematic        ?
_chemical_name_common            ?
_chemical_melting_point          ?
_chemical_formula_moiety         'C39 H45 Au N4 O4 S'
_chemical_formula_sum            'C39 H45 Au N4 O4 S'
_chemical_formula_weight         862.81

loop_
_atom_type_symbol
_atom_type_description
_atom_type_scat_dispersion_real
_atom_type_scat_dispersion_imag
_atom_type_scat_source
C C 0.0033 0.0016 'International Tables Vol C Tables 4.2.6.8 and 6.1.1.4'
H H 0.0000 0.0000 'International Tables Vol C Tables 4.2.6.8 and 6.1.1.4'
N N 0.0061 0.0033 'International Tables Vol C Tables 4.2.6.8 and 6.1.1.4'
S S 0.1246 0.1234 'International Tables Vol C Tables 4.2.6.8 and 6.1.1.4'
Au Au -2.0133 8.8022 'International Tables Vol C Tables 4.2.6.8 and 6.1.1.4'
O O 0.0106 0.0060 'International Tables Vol C Tables 4.2.6.8 and 6.1.1.4'

_space_group_crystal_system      triclinic
_space_group_IT_number           2
_space_group_name_H-M_alt        'P -1'
_space_group_name_Hall           '-P 1'

_shelx_space_group_comment       
;
The symmetry employed for this shelxl refinement is uniquely defined
by the following loop, which should always be used as a source of
symmetry information in preference to the above space-group names.
They are only intended as comments.
;

loop_
_space_group_symop_operation_xyz
'x, y, z'
'-x, -y, -z'

_cell_length_a                   10.7063(2)
_cell_length_b                   13.5187(3)
_cell_length_c                   13.5554(2)
_cell_angle_alpha                71.713(2)
_cell_angle_beta                 76.289(2)
_cell_angle_gamma                70.466(2)
_cell_volume                     1736.40(6)
_cell_formula_units_Z            2
_cell_measurement_temperature    140(2)
_cell_measurement_reflns_used    9753
_cell_measurement_theta_min      3.2870
_cell_measurement_theta_max      32.4960

_exptl_crystal_description       plate
_exptl_crystal_colour            red
_exptl_crystal_density_meas      'not measured'
_exptl_crystal_density_method    'not measured'
_exptl_crystal_density_diffrn    1.650
_exptl_crystal_F_000             868
_exptl_transmission_factor_min   ?
_exptl_transmission_factor_max   ?
_exptl_crystal_size_max          0.390
_exptl_crystal_size_mid          0.250
_exptl_crystal_size_min          0.080
_exptl_absorpt_coefficient_mu    4.344
_shelx_estimated_absorpt_T_min   0.282
_shelx_estimated_absorpt_T_max   0.723
_exptl_absorpt_correction_type   multi-scan
_exptl_absorpt_correction_T_min  0.64935
_exptl_absorpt_correction_T_max  1.00000
_exptl_absorpt_process_details   
;                                                         
CrysAlisPro, Agilent Technologies,                        
Version 1.171.37.35 (release 13-08-2014 CrysAlis171 .NET) 
(compiled Aug 13 2014,18:06:01)                           
Empirical absorption correction using spherical harmonics,
 implemented in SCALE3 ABSPACK scaling algorithm.         
;
_exptl_absorpt_special_details   ?
_diffrn_ambient_temperature      140(2)
_diffrn_radiation_wavelength     0.71073
_diffrn_radiation_type           MoK\a
_diffrn_source                   'Enhance (Mo) X-ray Source'
_diffrn_measurement_device_type  'Oxford Diffraction Xcalibur 3/Sapphire3 CCD'
_diffrn_measurement_method       'Thin slice \w scans'
_diffrn_detector_area_resol_mean 16.0050
_diffrn_reflns_number            16604
_diffrn_reflns_av_unetI/netI     0.0466
_diffrn_reflns_av_R_equivalents  0.0303
_diffrn_reflns_limit_h_min       -14
_diffrn_reflns_limit_h_max       14
_diffrn_reflns_limit_k_min       -17
_diffrn_reflns_limit_k_max       14
_diffrn_reflns_limit_l_min       -17
_diffrn_reflns_limit_l_max       17
_diffrn_reflns_theta_min         2.967
_diffrn_reflns_theta_max         28.000
_diffrn_reflns_theta_full        25.242
_diffrn_measured_fraction_theta_max 0.998
_diffrn_measured_fraction_theta_full 0.998
_diffrn_reflns_Laue_measured_fraction_max 0.998
_diffrn_reflns_Laue_measured_fraction_full 0.998
_diffrn_reflns_point_group_measured_fraction_max 0.998
_diffrn_reflns_point_group_measured_fraction_full 0.998
_reflns_number_total             8360
_reflns_number_gt                7735
_reflns_threshold_expression     'I > 2\s(I)'
_reflns_Friedel_coverage         0.000
_reflns_Friedel_fraction_max     .
_reflns_Friedel_fraction_full    .

_reflns_special_details          
;
 Reflections were merged by SHELXL according to the crystal
 class for the calculation of statistics and refinement.
 
 _reflns_Friedel_fraction is defined as the number of unique
 Friedel pairs measured divided by the number that would be
 possible theoretically, ignoring centric projections and
 systematic absences.
;

_computing_data_collection       
;                                                         
CrysAlisPro, Agilent Technologies,                        
Version 1.171.37.35 (release 13-08-2014 CrysAlis171 .NET) 
(compiled Aug 13 2014,18:06:01)                           
;
_computing_cell_refinement       
;                                                         
CrysAlisPro, Agilent Technologies,                        
Version 1.171.37.35 (release 13-08-2014 CrysAlis171 .NET) 
(compiled Aug 13 2014,18:06:01)                           
;
_computing_data_reduction        
;                                                         
CrysAlisPro, Agilent Technologies,                        
Version 1.171.37.35 (release 13-08-2014 CrysAlis171 .NET) 
(compiled Aug 13 2014,18:06:01)                           
;
_computing_structure_solution    'SHELXS-97 (Sheldrick, 2008)'
_computing_structure_refinement  'SHELXL-2018/3 (Sheldrick, 2018)'
_computing_molecular_graphics    ?
_computing_publication_material  ?
_refine_special_details          ?
_refine_ls_structure_factor_coef Fsqd
_refine_ls_matrix_type           full
_refine_ls_weighting_scheme      calc
_refine_ls_weighting_details     
'w=1/[\s^2^(Fo^2^)+(0.0300P)^2^+0.1000P] where P=(Fo^2^+2Fc^2^)/3'
_atom_sites_solution_primary     ?
_atom_sites_solution_secondary   ?
_atom_sites_solution_hydrogens   geom
_refine_ls_hydrogen_treatment    constr
_refine_ls_extinction_method     none
_refine_ls_extinction_coef       .
_refine_ls_number_reflns         8360
_refine_ls_number_parameters     448
_refine_ls_number_restraints     0
_refine_ls_R_factor_all          0.0309
_refine_ls_R_factor_gt           0.0270
_refine_ls_wR_factor_ref         0.0597
_refine_ls_wR_factor_gt          0.0580
_refine_ls_goodness_of_fit_ref   0.975
_refine_ls_restrained_S_all      0.975
_refine_ls_shift/su_max          0.001
_refine_ls_shift/su_mean         0.000

loop_
_atom_site_label
_atom_site_type_symbol
_atom_site_fract_x
_atom_site_fract_y
_atom_site_fract_z
_atom_site_U_iso_or_equiv
_atom_site_adp_type
_atom_site_occupancy
_atom_site_site_symmetry_order
_atom_site_calc_flag
_atom_site_refinement_flags_posn
_atom_site_refinement_flags_adp
_atom_site_refinement_flags_occupancy
_atom_site_disorder_assembly
_atom_site_disorder_group
S1 S 0.22845(7) 0.82263(7) 0.13970(6) 0.02278(16) Uani 1 1 d . . . . .
O4 O -0.2575(2) 0.8218(2) 0.32391(19) 0.0302(5) Uani 1 1 d . . . . .
N1 N 0.6822(2) 0.24053(19) 0.24637(17) 0.0127(5) Uani 1 1 d . . . . .
N2 N 0.3652(2) 0.5852(2) 0.25791(19) 0.0171(5) Uani 1 1 d . . . . .
N4 N -0.1970(3) 0.7255(2) 0.3596(2) 0.0235(6) Uani 1 1 d . . . . .
C1 C 0.5509(3) 0.2713(2) 0.2573(2) 0.0124(5) Uani 1 1 d . . . . .
O2 O 0.6565(2) 0.95584(19) 0.05133(18) 0.0269(5) Uani 1 1 d . . . . .
C7 C 0.8569(3) 0.3813(3) 0.3426(2) 0.0192(6) Uani 1 1 d . . . . .
H7A H 0.871153 0.386958 0.405489 0.023 Uiso 1 1 calc R U . . .
N3 N 0.7037(2) 0.8588(2) 0.0908(2) 0.0215(5) Uani 1 1 d . . . . .
C2 C 0.5022(3) 0.1796(2) 0.2515(2) 0.0137(5) Uani 1 1 d . . . . .
O3 O -0.2541(2) 0.6577(2) 0.41571(18) 0.0310(5) Uani 1 1 d . . . . .
C5 C 0.7589(3) 0.3106(2) 0.2489(2) 0.0144(5) Uani 1 1 d . . . . .
O1 O 0.8248(2) 0.8169(2) 0.0927(2) 0.0362(6) Uani 1 1 d . . . . .
C6 C 0.7795(3) 0.3149(2) 0.3457(2) 0.0153(6) Uani 1 1 d . . . . .
C39 C 0.2272(3) 0.6239(2) 0.2815(2) 0.0161(6) Uani 1 1 d . . . . .
C33 C 0.3952(3) 0.7677(2) 0.1668(2) 0.0170(6) Uani 1 1 d . . . . .
C17 C 0.4405(3) 0.1201(2) 0.3619(2) 0.0160(6) Uani 1 1 d . . . . .
H17A H 0.506067 0.094647 0.410486 0.019 Uiso 1 1 calc R U . . .
C3 C 0.6325(3) 0.1048(2) 0.2057(2) 0.0164(6) Uani 1 1 d . . . . .
H3A H 0.633872 0.029262 0.235818 0.020 Uiso 1 1 calc R U . . .
H3B H 0.638296 0.120705 0.130059 0.020 Uiso 1 1 calc R U . . .
C28 C 0.4432(3) 0.6564(3) 0.2184(2) 0.0177(6) Uani 1 1 d . . . . .
C4 C 0.7501(3) 0.1266(2) 0.2334(2) 0.0158(6) Uani 1 1 d . . . . .
C8 C 0.9127(3) 0.4389(3) 0.2490(2) 0.0192(6) Uani 1 1 d . . . . .
H8A H 0.968286 0.479101 0.248833 0.023 Uiso 1 1 calc R U . . .
C32 C 0.4780(3) 0.8347(2) 0.1272(2) 0.0188(6) Uani 1 1 d . . . . .
H32A H 0.443811 0.907889 0.095268 0.023 Uiso 1 1 calc R U . . .
C29 C 0.5800(3) 0.6181(3) 0.2288(2) 0.0202(6) Uani 1 1 d . . . . .
H29A H 0.614573 0.546350 0.264939 0.024 Uiso 1 1 calc R U . . .
C9 C 0.8852(3) 0.4360(2) 0.1556(2) 0.0182(6) Uani 1 1 d . . . . .
H9A H 0.920708 0.476853 0.092877 0.022 Uiso 1 1 calc R U . . .
C37 C 0.0171(3) 0.5860(3) 0.3748(2) 0.0200(6) Uani 1 1 d . . . . .
H37A H -0.028480 0.536853 0.418614 0.024 Uiso 1 1 calc R U . . .
C22 C 0.3122(3) 0.1965(3) 0.4057(2) 0.0190(6) Uani 1 1 d . . . . .
H22A H 0.277887 0.159199 0.475339 0.023 Uiso 1 1 calc R U . . .
H22B H 0.332058 0.259301 0.411401 0.023 Uiso 1 1 calc R U . . .
C24 C 0.2609(3) 0.2946(3) 0.2242(2) 0.0195(6) Uani 1 1 d . . . . .
H24A H 0.277697 0.358887 0.229421 0.023 Uiso 1 1 calc R U . . .
H24B H 0.195058 0.317562 0.177262 0.023 Uiso 1 1 calc R U . . .
C27 C 0.8700(3) 0.1212(3) 0.1458(2) 0.0218(6) Uani 1 1 d . . . . .
H27A H 0.935111 0.146692 0.161095 0.033 Uiso 1 1 calc R U . . .
H27B H 0.840731 0.166049 0.080280 0.033 Uiso 1 1 calc R U . . .
H27C H 0.909461 0.047521 0.141013 0.033 Uiso 1 1 calc R U . . .
C23 C 0.3593(3) 0.1226(3) 0.1690(2) 0.0198(6) Uani 1 1 d . . . . .
H23A H 0.440068 0.074658 0.140423 0.024 Uiso 1 1 calc R U . . .
H23B H 0.294432 0.146950 0.121023 0.024 Uiso 1 1 calc R U . . .
C11 C 0.7660(3) 0.3865(3) 0.0479(2) 0.0206(6) Uani 1 1 d . . . . .
H11A H 0.719408 0.332101 0.057657 0.025 Uiso 1 1 calc R U . . .
C20 C 0.1748(3) 0.1356(3) 0.3224(2) 0.0249(7) Uani 1 1 d . . . . .
H20A H 0.107758 0.159988 0.276201 0.030 Uiso 1 1 calc R U . . .
H20B H 0.139041 0.096670 0.390591 0.030 Uiso 1 1 calc R U . . .
C13 C 0.8878(4) 0.3693(3) -0.0381(2) 0.0322(8) Uani 1 1 d . . . . .
H13A H 0.951809 0.301211 -0.013592 0.048 Uiso 1 1 calc R U . . .
H13B H 0.928351 0.427176 -0.054398 0.048 Uiso 1 1 calc R U . . .
H13C H 0.859418 0.368879 -0.099956 0.048 Uiso 1 1 calc R U . . .
C36 C -0.0522(3) 0.6917(3) 0.3331(2) 0.0192(6) Uani 1 1 d . . . . .
C18 C 0.4058(3) 0.0221(3) 0.3526(2) 0.0210(6) Uani 1 1 d . . . . .
H18A H 0.486269 -0.027840 0.326388 0.025 Uiso 1 1 calc R U . . .
H18B H 0.369916 -0.015838 0.421275 0.025 Uiso 1 1 calc R U . . .
C31 C 0.6144(3) 0.7905(3) 0.1360(2) 0.0190(6) Uani 1 1 d . . . . .
C30 C 0.6648(3) 0.6842(3) 0.1867(2) 0.0216(6) Uani 1 1 d . . . . .
H30A H 0.755409 0.656238 0.193000 0.026 Uiso 1 1 calc R U . . .
C25 C 0.3915(3) 0.2205(2) 0.1800(2) 0.0156(6) Uani 1 1 d . . . . .
H25A H 0.425008 0.260521 0.110341 0.019 Uiso 1 1 calc R U . . .
C10 C 0.8064(3) 0.3743(2) 0.1522(2) 0.0164(6) Uani 1 1 d . . . . .
C26 C 0.7986(3) 0.0520(3) 0.3359(2) 0.0217(6) Uani 1 1 d . . . . .
H26A H 0.865735 0.075414 0.351141 0.033 Uiso 1 1 calc R U . . .
H26B H 0.836163 -0.021094 0.329088 0.033 Uiso 1 1 calc R U . . .
H26C H 0.724504 0.054875 0.392049 0.033 Uiso 1 1 calc R U . . .
C34 C 0.1523(3) 0.7323(2) 0.2396(2) 0.0168(6) Uani 1 1 d . . . . .
C14 C 0.7142(3) 0.2597(3) 0.4522(2) 0.0210(6) Uani 1 1 d . . . . .
H14A H 0.668354 0.213350 0.440701 0.025 Uiso 1 1 calc R U . . .
C38 C 0.1551(3) 0.5537(3) 0.3508(2) 0.0190(6) Uani 1 1 d . . . . .
H38A H 0.201640 0.483102 0.381647 0.023 Uiso 1 1 calc R U . . .
C35 C 0.0143(3) 0.7657(3) 0.2660(2) 0.0187(6) Uani 1 1 d . . . . .
H35A H -0.033460 0.837147 0.239004 0.022 Uiso 1 1 calc R U . . .
C21 C 0.2068(3) 0.2332(3) 0.3330(2) 0.0213(6) Uani 1 1 d . . . . .
H21A H 0.124950 0.281436 0.361756 0.026 Uiso 1 1 calc R U . . .
C12 C 0.6695(3) 0.4999(3) 0.0126(3) 0.0294(8) Uani 1 1 d . . . . .
H12A H 0.591276 0.509276 0.064704 0.044 Uiso 1 1 calc R U . . .
H12B H 0.643754 0.507083 -0.053044 0.044 Uiso 1 1 calc R U . . .
H12C H 0.713294 0.554128 0.004087 0.044 Uiso 1 1 calc R U . . .
C19 C 0.3022(3) 0.0606(3) 0.2774(2) 0.0223(6) Uani 1 1 d . . . . .
H19A H 0.282000 -0.002222 0.270386 0.027 Uiso 1 1 calc R U . . .
C15 C 0.6088(3) 0.3453(3) 0.5042(3) 0.0319(8) Uani 1 1 d . . . . .
H15A H 0.541637 0.386934 0.459631 0.048 Uiso 1 1 calc R U . . .
H15B H 0.651479 0.392653 0.514638 0.048 Uiso 1 1 calc R U . . .
H15C H 0.567740 0.309584 0.570796 0.048 Uiso 1 1 calc R U . . .
C16 C 0.8182(4) 0.1879(3) 0.5250(3) 0.0325(8) Uani 1 1 d . . . . .
H16A H 0.884250 0.135892 0.491168 0.049 Uiso 1 1 calc R U . . .
H16B H 0.774490 0.150536 0.589278 0.049 Uiso 1 1 calc R U . . .
H16C H 0.861010 0.232431 0.540270 0.049 Uiso 1 1 calc R U . . .
Au1 Au 0.45438(2) 0.42319(2) 0.26584(2) 0.01438(4) Uani 1 1 d . . . . .

loop_
_atom_site_aniso_label
_atom_site_aniso_U_11
_atom_site_aniso_U_22
_atom_site_aniso_U_33
_atom_site_aniso_U_23
_atom_site_aniso_U_13
_atom_site_aniso_U_12
S1 0.0200(4) 0.0164(4) 0.0274(4) 0.0023(3) -0.0081(3) -0.0037(3)
O4 0.0233(11) 0.0243(14) 0.0393(14) -0.0114(10) -0.0044(10) 0.0011(10)
N1 0.0134(11) 0.0116(13) 0.0126(11) -0.0033(9) -0.0005(9) -0.0035(9)
N2 0.0197(12) 0.0122(13) 0.0203(12) -0.0057(10) -0.0039(10) -0.0038(10)
N4 0.0222(13) 0.0266(16) 0.0239(14) -0.0129(11) -0.0003(11) -0.0059(11)
C1 0.0185(13) 0.0089(14) 0.0093(12) 0.0008(10) -0.0030(10) -0.0055(10)
O2 0.0314(12) 0.0170(13) 0.0329(13) -0.0060(10) -0.0042(10) -0.0082(10)
C7 0.0199(14) 0.0203(17) 0.0203(15) -0.0074(12) -0.0069(11) -0.0047(12)
N3 0.0230(13) 0.0197(15) 0.0228(13) -0.0082(11) -0.0018(10) -0.0057(11)
C2 0.0133(12) 0.0153(15) 0.0129(13) -0.0051(11) -0.0006(10) -0.0039(11)
O3 0.0270(12) 0.0340(15) 0.0327(13) -0.0099(11) 0.0032(10) -0.0134(11)
C5 0.0138(12) 0.0134(15) 0.0174(14) -0.0059(11) -0.0021(10) -0.0041(10)
O1 0.0201(11) 0.0324(16) 0.0510(16) -0.0047(12) -0.0037(11) -0.0076(10)
C6 0.0151(13) 0.0135(15) 0.0166(14) -0.0039(11) -0.0033(11) -0.0026(11)
C39 0.0212(14) 0.0121(15) 0.0159(14) -0.0057(11) -0.0058(11) -0.0019(11)
C33 0.0188(14) 0.0129(15) 0.0182(14) -0.0057(11) -0.0053(11) 0.0002(11)
C17 0.0191(14) 0.0143(15) 0.0137(13) -0.0009(11) -0.0035(11) -0.0051(11)
C3 0.0167(13) 0.0155(16) 0.0183(14) -0.0077(11) -0.0009(11) -0.0043(11)
C28 0.0201(14) 0.0162(16) 0.0176(14) -0.0083(11) -0.0044(11) -0.0013(11)
C4 0.0179(13) 0.0100(15) 0.0211(14) -0.0081(11) -0.0012(11) -0.0032(11)
C8 0.0160(13) 0.0170(16) 0.0285(16) -0.0070(12) -0.0056(12) -0.0070(11)
C32 0.0253(15) 0.0108(15) 0.0194(14) -0.0026(11) -0.0059(12) -0.0033(12)
C29 0.0218(14) 0.0133(16) 0.0244(16) -0.0046(12) -0.0090(12) 0.0003(12)
C9 0.0174(13) 0.0173(16) 0.0202(14) -0.0030(12) -0.0011(11) -0.0080(11)
C37 0.0248(15) 0.0185(17) 0.0185(14) -0.0056(12) -0.0037(12) -0.0071(12)
C22 0.0214(14) 0.0204(17) 0.0152(14) -0.0060(12) 0.0030(11) -0.0085(12)
C24 0.0157(13) 0.0210(17) 0.0219(15) -0.0051(12) -0.0052(11) -0.0040(12)
C27 0.0175(14) 0.0206(17) 0.0269(16) -0.0117(13) 0.0020(12) -0.0034(12)
C23 0.0205(14) 0.0235(18) 0.0202(15) -0.0095(12) -0.0042(12) -0.0078(12)
C11 0.0269(15) 0.0240(18) 0.0160(14) -0.0052(12) -0.0006(12) -0.0155(13)
C20 0.0191(15) 0.031(2) 0.0252(16) -0.0055(14) -0.0001(12) -0.0122(13)
C13 0.044(2) 0.045(2) 0.0192(16) -0.0132(15) 0.0073(14) -0.0307(18)
C36 0.0200(14) 0.0204(17) 0.0175(14) -0.0092(12) -0.0035(11) -0.0017(12)
C18 0.0246(15) 0.0163(16) 0.0203(15) 0.0007(12) -0.0009(12) -0.0102(12)
C31 0.0212(14) 0.0174(16) 0.0198(15) -0.0066(12) -0.0019(11) -0.0063(12)
C30 0.0170(14) 0.0176(17) 0.0317(17) -0.0081(13) -0.0088(12) -0.0014(12)
C25 0.0184(13) 0.0143(15) 0.0153(13) -0.0017(11) -0.0040(11) -0.0073(11)
C10 0.0150(13) 0.0172(16) 0.0186(14) -0.0061(11) -0.0013(11) -0.0058(11)
C26 0.0216(15) 0.0178(17) 0.0248(16) -0.0062(12) -0.0064(12) -0.0016(12)
C34 0.0226(14) 0.0126(15) 0.0162(14) -0.0045(11) -0.0056(11) -0.0036(11)
C14 0.0285(16) 0.0226(18) 0.0148(14) -0.0040(12) -0.0015(12) -0.0126(13)
C38 0.0236(15) 0.0138(16) 0.0186(14) -0.0025(11) -0.0061(12) -0.0035(12)
C35 0.0219(14) 0.0138(16) 0.0206(15) -0.0071(11) -0.0063(12) -0.0007(11)
C21 0.0131(13) 0.0260(18) 0.0231(15) -0.0088(13) 0.0005(11) -0.0031(12)
C12 0.0402(19) 0.030(2) 0.0202(16) 0.0037(14) -0.0134(14) -0.0166(16)
C19 0.0243(15) 0.0223(18) 0.0259(16) -0.0068(13) -0.0018(12) -0.0143(13)
C15 0.0340(18) 0.045(2) 0.0208(16) -0.0173(15) 0.0041(14) -0.0132(16)
C16 0.045(2) 0.035(2) 0.0192(16) -0.0021(14) -0.0087(15) -0.0161(17)
Au1 0.01599(6) 0.00947(6) 0.01770(6) -0.00422(4) -0.00344(4) -0.00229(4)

_geom_special_details            
;
 All esds (except the esd in the dihedral angle between two l.s. planes)
 are estimated using the full covariance matrix.  The cell esds are taken
 into account individually in the estimation of esds in distances, angles
 and torsion angles; correlations between esds in cell parameters are only
 used when they are defined by crystal symmetry.  An approximate (isotropic)
 treatment of cell esds is used for estimating esds involving l.s. planes.
;

loop_
_geom_bond_atom_site_label_1
_geom_bond_atom_site_label_2
_geom_bond_distance
_geom_bond_site_symmetry_2
_geom_bond_publ_flag
S1 C33 1.768(3) . ?
S1 C34 1.759(3) . ?
O4 N4 1.239(4) . ?
N1 C1 1.311(3) . ?
N1 C5 1.459(4) . ?
N1 C4 1.514(4) . ?
N2 C39 1.386(4) . ?
N2 C28 1.384(4) . ?
N2 Au1 2.055(3) . ?
N4 O3 1.228(3) . ?
N4 C36 1.451(4) . ?
C1 C2 1.526(4) . ?
C1 Au1 1.992(3) . ?
O2 N3 1.227(3) . ?
C7 C8 1.380(4) . ?
C7 C6 1.397(4) . ?
C7 H7A 0.9300 . ?
N3 O1 1.232(3) . ?
N3 C31 1.449(4) . ?
C2 C3 1.547(4) . ?
C2 C25 1.556(4) . ?
C2 C17 1.567(4) . ?
C5 C10 1.410(4) . ?
C5 C6 1.402(4) . ?
C6 C14 1.525(4) . ?
C39 C38 1.402(4) . ?
C39 C34 1.422(4) . ?
C33 C32 1.379(4) . ?
C33 C28 1.417(4) . ?
C17 C22 1.535(4) . ?
C17 C18 1.538(4) . ?
C17 H17A 0.9800 . ?
C3 C4 1.535(4) . ?
C3 H3A 0.9700 . ?
C3 H3B 0.9700 . ?
C28 C29 1.406(4) . ?
C4 C26 1.527(4) . ?
C4 C27 1.527(4) . ?
C8 C9 1.381(4) . ?
C8 H8A 0.9300 . ?
C32 C31 1.399(4) . ?
C32 H32A 0.9300 . ?
C29 C30 1.388(4) . ?
C29 H29A 0.9300 . ?
C9 C10 1.387(4) . ?
C9 H9A 0.9300 . ?
C37 C36 1.377(4) . ?
C37 C38 1.381(4) . ?
C37 H37A 0.9300 . ?
C22 C21 1.528(4) . ?
C22 H22A 0.9700 . ?
C22 H22B 0.9700 . ?
C24 C21 1.533(4) . ?
C24 C25 1.536(4) . ?
C24 H24A 0.9700 . ?
C24 H24B 0.9700 . ?
C27 H27A 0.9600 . ?
C27 H27B 0.9600 . ?
C27 H27C 0.9600 . ?
C23 C25 1.533(4) . ?
C23 C19 1.543(4) . ?
C23 H23A 0.9700 . ?
C23 H23B 0.9700 . ?
C11 C10 1.519(4) . ?
C11 C13 1.536(4) . ?
C11 C12 1.537(5) . ?
C11 H11A 0.9800 . ?
C20 C21 1.525(5) . ?
C20 C19 1.526(4) . ?
C20 H20A 0.9700 . ?
C20 H20B 0.9700 . ?
C13 H13A 0.9600 . ?
C13 H13B 0.9600 . ?
C13 H13C 0.9600 . ?
C36 C35 1.390(4) . ?
C18 C19 1.535(4) . ?
C18 H18A 0.9700 . ?
C18 H18B 0.9700 . ?
C31 C30 1.367(4) . ?
C30 H30A 0.9300 . ?
C25 H25A 0.9800 . ?
C26 H26A 0.9600 . ?
C26 H26B 0.9600 . ?
C26 H26C 0.9600 . ?
C34 C35 1.385(4) . ?
C14 C16 1.535(4) . ?
C14 C15 1.539(4) . ?
C14 H14A 0.9800 . ?
C38 H38A 0.9300 . ?
C35 H35A 0.9300 . ?
C21 H21A 0.9800 . ?
C12 H12A 0.9600 . ?
C12 H12B 0.9600 . ?
C12 H12C 0.9600 . ?
C19 H19A 0.9800 . ?
C15 H15A 0.9600 . ?
C15 H15B 0.9600 . ?
C15 H15C 0.9600 . ?
C16 H16A 0.9600 . ?
C16 H16B 0.9600 . ?
C16 H16C 0.9600 . ?

loop_
_geom_angle_atom_site_label_1
_geom_angle_atom_site_label_2
_geom_angle_atom_site_label_3
_geom_angle
_geom_angle_site_symmetry_1
_geom_angle_site_symmetry_3
_geom_angle_publ_flag
C33 S1 C34 99.85(14) . . ?
C1 N1 C5 122.2(2) . . ?
C1 N1 C4 116.2(2) . . ?
C5 N1 C4 121.6(2) . . ?
C39 N2 C28 120.4(2) . . ?
C39 N2 Au1 120.39(19) . . ?
C28 N2 Au1 118.86(19) . . ?
O3 N4 O4 123.0(3) . . ?
O3 N4 C36 118.8(3) . . ?
O4 N4 C36 118.2(3) . . ?
N1 C1 C2 109.1(2) . . ?
N1 C1 Au1 118.6(2) . . ?
C2 C1 Au1 132.06(19) . . ?
C8 C7 C6 121.9(3) . . ?
C8 C7 H7A 119.1 . . ?
C6 C7 H7A 119.1 . . ?
O1 N3 O2 122.4(3) . . ?
O1 N3 C31 118.5(3) . . ?
O2 N3 C31 119.1(2) . . ?
C1 C2 C3 102.0(2) . . ?
C1 C2 C25 112.5(2) . . ?
C3 C2 C25 111.9(2) . . ?
C1 C2 C17 112.2(2) . . ?
C3 C2 C17 112.2(2) . . ?
C25 C2 C17 106.2(2) . . ?
C10 C5 C6 122.6(3) . . ?
C10 C5 N1 117.6(2) . . ?
C6 C5 N1 119.8(2) . . ?
C5 C6 C7 116.9(3) . . ?
C5 C6 C14 124.3(3) . . ?
C7 C6 C14 118.6(3) . . ?
N2 C39 C38 119.3(3) . . ?
N2 C39 C34 123.8(3) . . ?
C38 C39 C34 116.9(3) . . ?
C32 C33 C28 122.1(3) . . ?
C32 C33 S1 117.2(2) . . ?
C28 C33 S1 120.5(2) . . ?
C22 C17 C18 108.6(2) . . ?
C22 C17 C2 111.0(2) . . ?
C18 C17 C2 109.7(2) . . ?
C22 C17 H17A 109.2 . . ?
C18 C17 H17A 109.2 . . ?
C2 C17 H17A 109.2 . . ?
C4 C3 C2 107.1(2) . . ?
C4 C3 H3A 110.3 . . ?
C2 C3 H3A 110.3 . . ?
C4 C3 H3B 110.3 . . ?
C2 C3 H3B 110.3 . . ?
H3A C3 H3B 108.6 . . ?
N2 C28 C29 119.1(3) . . ?
N2 C28 C33 124.5(3) . . ?
C29 C28 C33 116.4(3) . . ?
N1 C4 C26 109.6(2) . . ?
N1 C4 C27 112.8(2) . . ?
C26 C4 C27 108.4(2) . . ?
N1 C4 C3 99.1(2) . . ?
C26 C4 C3 114.6(2) . . ?
C27 C4 C3 112.2(2) . . ?
C7 C8 C9 119.3(3) . . ?
C7 C8 H8A 120.4 . . ?
C9 C8 H8A 120.4 . . ?
C33 C32 C31 118.8(3) . . ?
C33 C32 H32A 120.6 . . ?
C31 C32 H32A 120.6 . . ?
C30 C29 C28 121.9(3) . . ?
C30 C29 H29A 119.1 . . ?
C28 C29 H29A 119.1 . . ?
C8 C9 C10 122.2(3) . . ?
C8 C9 H9A 118.9 . . ?
C10 C9 H9A 118.9 . . ?
C36 C37 C38 119.3(3) . . ?
C36 C37 H37A 120.3 . . ?
C38 C37 H37A 120.3 . . ?
C21 C22 C17 109.8(2) . . ?
C21 C22 H22A 109.7 . . ?
C17 C22 H22A 109.7 . . ?
C21 C22 H22B 109.7 . . ?
C17 C22 H22B 109.7 . . ?
H22A C22 H22B 108.2 . . ?
C21 C24 C25 109.7(2) . . ?
C21 C24 H24A 109.7 . . ?
C25 C24 H24A 109.7 . . ?
C21 C24 H24B 109.7 . . ?
C25 C24 H24B 109.7 . . ?
H24A C24 H24B 108.2 . . ?
C4 C27 H27A 109.5 . . ?
C4 C27 H27B 109.5 . . ?
H27A C27 H27B 109.5 . . ?
C4 C27 H27C 109.5 . . ?
H27A C27 H27C 109.5 . . ?
H27B C27 H27C 109.5 . . ?
C25 C23 C19 109.8(2) . . ?
C25 C23 H23A 109.7 . . ?
C19 C23 H23A 109.7 . . ?
C25 C23 H23B 109.7 . . ?
C19 C23 H23B 109.7 . . ?
H23A C23 H23B 108.2 . . ?
C10 C11 C13 112.0(2) . . ?
C10 C11 C12 109.7(3) . . ?
C13 C11 C12 109.4(3) . . ?
C10 C11 H11A 108.5 . . ?
C13 C11 H11A 108.5 . . ?
C12 C11 H11A 108.5 . . ?
C21 C20 C19 109.4(2) . . ?
C21 C20 H20A 109.8 . . ?
C19 C20 H20A 109.8 . . ?
C21 C20 H20B 109.8 . . ?
C19 C20 H20B 109.8 . . ?
H20A C20 H20B 108.2 . . ?
C11 C13 H13A 109.5 . . ?
C11 C13 H13B 109.5 . . ?
H13A C13 H13B 109.5 . . ?
C11 C13 H13C 109.5 . . ?
H13A C13 H13C 109.5 . . ?
H13B C13 H13C 109.5 . . ?
C37 C36 C35 121.0(3) . . ?
C37 C36 N4 119.1(3) . . ?
C35 C36 N4 119.9(3) . . ?
C19 C18 C17 109.9(2) . . ?
C19 C18 H18A 109.7 . . ?
C17 C18 H18A 109.7 . . ?
C19 C18 H18B 109.7 . . ?
C17 C18 H18B 109.7 . . ?
H18A C18 H18B 108.2 . . ?
C30 C31 C32 121.1(3) . . ?
C30 C31 N3 119.4(3) . . ?
C32 C31 N3 119.5(3) . . ?
C31 C30 C29 119.6(3) . . ?
C31 C30 H30A 120.2 . . ?
C29 C30 H30A 120.2 . . ?
C23 C25 C24 107.9(2) . . ?
C23 C25 C2 109.1(2) . . ?
C24 C25 C2 112.8(2) . . ?
C23 C25 H25A 109.0 . . ?
C24 C25 H25A 109.0 . . ?
C2 C25 H25A 109.0 . . ?
C9 C10 C5 116.9(3) . . ?
C9 C10 C11 119.0(3) . . ?
C5 C10 C11 123.9(2) . . ?
C4 C26 H26A 109.5 . . ?
C4 C26 H26B 109.5 . . ?
H26A C26 H26B 109.5 . . ?
C4 C26 H26C 109.5 . . ?
H26A C26 H26C 109.5 . . ?
H26B C26 H26C 109.5 . . ?
C35 C34 C39 121.0(3) . . ?
C35 C34 S1 117.6(2) . . ?
C39 C34 S1 120.9(2) . . ?
C6 C14 C16 111.7(2) . . ?
C6 C14 C15 110.2(3) . . ?
C16 C14 C15 110.3(3) . . ?
C6 C14 H14A 108.2 . . ?
C16 C14 H14A 108.2 . . ?
C15 C14 H14A 108.2 . . ?
C37 C38 C39 122.2(3) . . ?
C37 C38 H38A 118.9 . . ?
C39 C38 H38A 118.9 . . ?
C36 C35 C34 119.6(3) . . ?
C36 C35 H35A 120.2 . . ?
C34 C35 H35A 120.2 . . ?
C24 C21 C20 108.9(3) . . ?
C24 C21 C22 109.1(2) . . ?
C20 C21 C22 110.6(3) . . ?
C24 C21 H21A 109.4 . . ?
C20 C21 H21A 109.4 . . ?
C22 C21 H21A 109.4 . . ?
C11 C12 H12A 109.5 . . ?
C11 C12 H12B 109.5 . . ?
H12A C12 H12B 109.5 . . ?
C11 C12 H12C 109.5 . . ?
H12A C12 H12C 109.5 . . ?
H12B C12 H12C 109.5 . . ?
C18 C19 C20 108.7(3) . . ?
C18 C19 C23 109.3(2) . . ?
C20 C19 C23 109.8(3) . . ?
C18 C19 H19A 109.7 . . ?
C20 C19 H19A 109.7 . . ?
C23 C19 H19A 109.7 . . ?
C14 C15 H15A 109.5 . . ?
C14 C15 H15B 109.5 . . ?
H15A C15 H15B 109.5 . . ?
C14 C15 H15C 109.5 . . ?
H15A C15 H15C 109.5 . . ?
H15B C15 H15C 109.5 . . ?
C14 C16 H16A 109.5 . . ?
C14 C16 H16B 109.5 . . ?
H16A C16 H16B 109.5 . . ?
C14 C16 H16C 109.5 . . ?
H16A C16 H16C 109.5 . . ?
H16B C16 H16C 109.5 . . ?
C1 Au1 N2 173.65(10) . . ?

loop_
_geom_torsion_atom_site_label_1
_geom_torsion_atom_site_label_2
_geom_torsion_atom_site_label_3
_geom_torsion_atom_site_label_4
_geom_torsion
_geom_torsion_site_symmetry_1
_geom_torsion_site_symmetry_2
_geom_torsion_site_symmetry_3
_geom_torsion_site_symmetry_4
_geom_torsion_publ_flag
C5 N1 C1 C2 -179.7(2) . . . . ?
C4 N1 C1 C2 -1.1(3) . . . . ?
C5 N1 C1 Au1 5.2(3) . . . . ?
C4 N1 C1 Au1 -176.22(17) . . . . ?
N1 C1 C2 C3 -14.6(3) . . . . ?
Au1 C1 C2 C3 159.6(2) . . . . ?
N1 C1 C2 C25 -134.7(2) . . . . ?
Au1 C1 C2 C25 39.5(3) . . . . ?
N1 C1 C2 C17 105.7(2) . . . . ?
Au1 C1 C2 C17 -80.1(3) . . . . ?
C1 N1 C5 C10 -94.3(3) . . . . ?
C4 N1 C5 C10 87.2(3) . . . . ?
C1 N1 C5 C6 83.8(3) . . . . ?
C4 N1 C5 C6 -94.7(3) . . . . ?
C10 C5 C6 C7 -3.6(4) . . . . ?
N1 C5 C6 C7 178.3(2) . . . . ?
C10 C5 C6 C14 171.3(3) . . . . ?
N1 C5 C6 C14 -6.8(4) . . . . ?
C8 C7 C6 C5 -1.1(4) . . . . ?
C8 C7 C6 C14 -176.2(3) . . . . ?
C28 N2 C39 C38 -159.6(3) . . . . ?
Au1 N2 C39 C38 27.0(3) . . . . ?
C28 N2 C39 C34 20.2(4) . . . . ?
Au1 N2 C39 C34 -153.1(2) . . . . ?
C34 S1 C33 C32 -159.9(2) . . . . ?
C34 S1 C33 C28 25.9(3) . . . . ?
C1 C2 C17 C22 65.4(3) . . . . ?
C3 C2 C17 C22 179.5(2) . . . . ?
C25 C2 C17 C22 -57.9(3) . . . . ?
C1 C2 C17 C18 -174.6(2) . . . . ?
C3 C2 C17 C18 -60.5(3) . . . . ?
C25 C2 C17 C18 62.1(3) . . . . ?
C1 C2 C3 C4 24.5(3) . . . . ?
C25 C2 C3 C4 145.0(2) . . . . ?
C17 C2 C3 C4 -95.7(3) . . . . ?
C39 N2 C28 C29 158.2(3) . . . . ?
Au1 N2 C28 C29 -28.4(3) . . . . ?
C39 N2 C28 C33 -22.0(4) . . . . ?
Au1 N2 C28 C33 151.5(2) . . . . ?
C32 C33 C28 N2 -178.8(3) . . . . ?
S1 C33 C28 N2 -4.9(4) . . . . ?
C32 C33 C28 C29 1.0(4) . . . . ?
S1 C33 C28 C29 174.9(2) . . . . ?
C1 N1 C4 C26 -104.1(3) . . . . ?
C5 N1 C4 C26 74.5(3) . . . . ?
C1 N1 C4 C27 135.1(2) . . . . ?
C5 N1 C4 C27 -46.3(3) . . . . ?
C1 N1 C4 C3 16.3(3) . . . . ?
C5 N1 C4 C3 -165.1(2) . . . . ?
C2 C3 C4 N1 -24.2(3) . . . . ?
C2 C3 C4 C26 92.4(3) . . . . ?
C2 C3 C4 C27 -143.5(2) . . . . ?
C6 C7 C8 C9 3.9(5) . . . . ?
C28 C33 C32 C31 1.7(4) . . . . ?
S1 C33 C32 C31 -172.4(2) . . . . ?
N2 C28 C29 C30 177.0(3) . . . . ?
C33 C28 C29 C30 -2.8(4) . . . . ?
C7 C8 C9 C10 -2.1(5) . . . . ?
C18 C17 C22 C21 -58.7(3) . . . . ?
C2 C17 C22 C21 61.9(3) . . . . ?
C38 C37 C36 C35 1.1(4) . . . . ?
C38 C37 C36 N4 -179.2(3) . . . . ?
O3 N4 C36 C37 -2.5(4) . . . . ?
O4 N4 C36 C37 177.9(3) . . . . ?
O3 N4 C36 C35 177.2(3) . . . . ?
O4 N4 C36 C35 -2.5(4) . . . . ?
C22 C17 C18 C19 60.6(3) . . . . ?
C2 C17 C18 C19 -60.9(3) . . . . ?
C33 C32 C31 C30 -2.8(4) . . . . ?
C33 C32 C31 N3 177.4(3) . . . . ?
O1 N3 C31 C30 5.3(4) . . . . ?
O2 N3 C31 C30 -175.4(3) . . . . ?
O1 N3 C31 C32 -174.9(3) . . . . ?
O2 N3 C31 C32 4.4(4) . . . . ?
C32 C31 C30 C29 1.1(5) . . . . ?
N3 C31 C30 C29 -179.1(3) . . . . ?
C28 C29 C30 C31 1.8(5) . . . . ?
C19 C23 C25 C24 -60.0(3) . . . . ?
C19 C23 C25 C2 62.9(3) . . . . ?
C21 C24 C25 C23 61.6(3) . . . . ?
C21 C24 C25 C2 -59.0(3) . . . . ?
C1 C2 C25 C23 174.0(2) . . . . ?
C3 C2 C25 C23 59.8(3) . . . . ?
C17 C2 C25 C23 -62.9(3) . . . . ?
C1 C2 C25 C24 -66.1(3) . . . . ?
C3 C2 C25 C24 179.7(2) . . . . ?
C17 C2 C25 C24 57.0(3) . . . . ?
C8 C9 C10 C5 -2.3(4) . . . . ?
C8 C9 C10 C11 172.2(3) . . . . ?
C6 C5 C10 C9 5.2(4) . . . . ?
N1 C5 C10 C9 -176.7(2) . . . . ?
C6 C5 C10 C11 -169.0(3) . . . . ?
N1 C5 C10 C11 9.1(4) . . . . ?
C13 C11 C10 C9 54.2(4) . . . . ?
C12 C11 C10 C9 -67.6(3) . . . . ?
C13 C11 C10 C5 -131.7(3) . . . . ?
C12 C11 C10 C5 106.5(3) . . . . ?
N2 C39 C34 C35 179.7(3) . . . . ?
C38 C39 C34 C35 -0.5(4) . . . . ?
N2 C39 C34 S1 8.2(4) . . . . ?
C38 C39 C34 S1 -171.9(2) . . . . ?
C33 S1 C34 C35 160.8(2) . . . . ?
C33 S1 C34 C39 -27.5(3) . . . . ?
C5 C6 C14 C16 127.3(3) . . . . ?
C7 C6 C14 C16 -57.9(4) . . . . ?
C5 C6 C14 C15 -109.7(3) . . . . ?
C7 C6 C14 C15 65.1(3) . . . . ?
C36 C37 C38 C39 -2.8(4) . . . . ?
N2 C39 C38 C37 -177.7(3) . . . . ?
C34 C39 C38 C37 2.5(4) . . . . ?
C37 C36 C35 C34 0.8(4) . . . . ?
N4 C36 C35 C34 -178.9(3) . . . . ?
C39 C34 C35 C36 -1.1(4) . . . . ?
S1 C34 C35 C36 170.6(2) . . . . ?
C25 C24 C21 C20 -62.1(3) . . . . ?
C25 C24 C21 C22 58.8(3) . . . . ?
C19 C20 C21 C24 60.4(3) . . . . ?
C19 C20 C21 C22 -59.6(3) . . . . ?
C17 C22 C21 C24 -60.8(3) . . . . ?
C17 C22 C21 C20 59.0(3) . . . . ?
C17 C18 C19 C20 -61.5(3) . . . . ?
C17 C18 C19 C23 58.4(3) . . . . ?
C21 C20 C19 C18 60.1(3) . . . . ?
C21 C20 C19 C23 -59.3(3) . . . . ?
C25 C23 C19 C18 -59.5(3) . . . . ?
C25 C23 C19 C20 59.6(3) . . . . ?

_refine_diff_density_max         1.834
_refine_diff_density_min         -1.943
_refine_diff_density_rms         0.121

_shelx_res_file                  
;
TITL a in P-1
    a.res
    created by SHELXL-2018/3 at 15:00:01 on 07-Mar-2019
CELL 0.71073  10.7063  13.5187  13.5554  71.713  76.289  70.466
ZERR    2.00   0.0002   0.0003   0.0002   0.002   0.002   0.002
LATT  1
SFAC C H N S AU O
UNIT 78 90 8 2 2 8
MERG   2
OMIT     4.00 180.00
FMAP   2
PLAN   20
BOND
BOND $H
CONF
SIZE 0.08 0.25 0.39
OMIT -2 56
OMIT   -1  -1   1
OMIT  0   0   2
OMIT  0   1   2
OMIT  1   2   0
OMIT  1   1   2
OMIT -1   1   1

ACTA

L.S.   8
WGHT    0.030000    0.100000
FVAR       0.11516
S1    4    0.228454    0.822631    0.139696    11.00000    0.01999    0.01644 =
         0.02743    0.00232   -0.00806   -0.00370
O4    6   -0.257500    0.821783    0.323912    11.00000    0.02327    0.02429 =
         0.03926   -0.01143   -0.00436    0.00110
N1    3    0.682159    0.240530    0.246370    11.00000    0.01338    0.01156 =
         0.01259   -0.00332   -0.00048   -0.00353
N2    3    0.365151    0.585180    0.257912    11.00000    0.01974    0.01223 =
         0.02029   -0.00573   -0.00388   -0.00379
N4    3   -0.197011    0.725536    0.359585    11.00000    0.02217    0.02663 =
         0.02390   -0.01295   -0.00026   -0.00586
C1    1    0.550884    0.271314    0.257349    11.00000    0.01848    0.00893 =
         0.00928    0.00081   -0.00304   -0.00546
O2    6    0.656504    0.955838    0.051335    11.00000    0.03143    0.01696 =
         0.03294   -0.00602   -0.00415   -0.00823
C7    1    0.856876    0.381345    0.342643    11.00000    0.01993    0.02025 =
         0.02027   -0.00740   -0.00689   -0.00471
AFIX  43
H7A   2    0.871153    0.386958    0.405489    11.00000   -1.20000
AFIX   0
N3    3    0.703695    0.858843    0.090816    11.00000    0.02304    0.01974 =
         0.02276   -0.00816   -0.00181   -0.00571
C2    1    0.502224    0.179595    0.251483    11.00000    0.01325    0.01534 =
         0.01289   -0.00511   -0.00064   -0.00390
O3    6   -0.254086    0.657730    0.415707    11.00000    0.02696    0.03395 =
         0.03266   -0.00986    0.00316   -0.01342
C5    1    0.758920    0.310578    0.248921    11.00000    0.01376    0.01342 =
         0.01736   -0.00588   -0.00205   -0.00408
O1    6    0.824787    0.816862    0.092672    11.00000    0.02013    0.03240 =
         0.05096   -0.00472   -0.00368   -0.00761
C6    1    0.779487    0.314921    0.345683    11.00000    0.01510    0.01351 =
         0.01661   -0.00390   -0.00327   -0.00260
C39   1    0.227233    0.623865    0.281537    11.00000    0.02122    0.01211 =
         0.01588   -0.00568   -0.00575   -0.00194
C33   1    0.395182    0.767697    0.166790    11.00000    0.01882    0.01287 =
         0.01819   -0.00572   -0.00526    0.00025
C17   1    0.440509    0.120119    0.361888    11.00000    0.01912    0.01425 =
         0.01367   -0.00094   -0.00349   -0.00514
AFIX  13
H17A  2    0.506067    0.094647    0.410486    11.00000   -1.20000
AFIX   0
C3    1    0.632473    0.104803    0.205666    11.00000    0.01668    0.01555 =
         0.01831   -0.00772   -0.00087   -0.00433
AFIX  23
H3A   2    0.633872    0.029262    0.235818    11.00000   -1.20000
H3B   2    0.638296    0.120705    0.130059    11.00000   -1.20000
AFIX   0
C28   1    0.443213    0.656442    0.218402    11.00000    0.02008    0.01620 =
         0.01765   -0.00830   -0.00441   -0.00125
C4    1    0.750076    0.126625    0.233397    11.00000    0.01795    0.00998 =
         0.02107   -0.00806   -0.00115   -0.00325
C8    1    0.912720    0.438854    0.249010    11.00000    0.01604    0.01704 =
         0.02853   -0.00703   -0.00563   -0.00699
AFIX  43
H8A   2    0.968286    0.479101    0.248833    11.00000   -1.20000
AFIX   0
C32   1    0.477996    0.834679    0.127210    11.00000    0.02530    0.01084 =
         0.01943   -0.00261   -0.00590   -0.00328
AFIX  43
H32A  2    0.443811    0.907889    0.095268    11.00000   -1.20000
AFIX   0
C29   1    0.579977    0.618069    0.228812    11.00000    0.02176    0.01328 =
         0.02440   -0.00464   -0.00903    0.00035
AFIX  43
H29A  2    0.614573    0.546350    0.264939    11.00000   -1.20000
AFIX   0
C9    1    0.885219    0.436004    0.155609    11.00000    0.01742    0.01732 =
         0.02016   -0.00302   -0.00110   -0.00799
AFIX  43
H9A   2    0.920708    0.476853    0.092877    11.00000   -1.20000
AFIX   0
C37   1    0.017112    0.586022    0.374764    11.00000    0.02479    0.01845 =
         0.01851   -0.00562   -0.00374   -0.00711
AFIX  43
H37A  2   -0.028480    0.536853    0.418614    11.00000   -1.20000
AFIX   0
C22   1    0.312213    0.196514    0.405722    11.00000    0.02145    0.02045 =
         0.01519   -0.00604    0.00298   -0.00846
AFIX  23
H22A  2    0.277887    0.159199    0.475339    11.00000   -1.20000
H22B  2    0.332058    0.259301    0.411401    11.00000   -1.20000
AFIX   0
C24   1    0.260929    0.294625    0.224195    11.00000    0.01568    0.02101 =
         0.02190   -0.00509   -0.00520   -0.00395
AFIX  23
H24A  2    0.277697    0.358887    0.229421    11.00000   -1.20000
H24B  2    0.195058    0.317562    0.177262    11.00000   -1.20000
AFIX   0
C27   1    0.869976    0.121220    0.145816    11.00000    0.01752    0.02063 =
         0.02687   -0.01169    0.00197   -0.00344
AFIX 137
H27A  2    0.935111    0.146692    0.161095    11.00000   -1.50000
H27B  2    0.840731    0.166049    0.080280    11.00000   -1.50000
H27C  2    0.909461    0.047521    0.141013    11.00000   -1.50000
AFIX   0
C23   1    0.359330    0.122554    0.169002    11.00000    0.02045    0.02345 =
         0.02020   -0.00947   -0.00418   -0.00780
AFIX  23
H23A  2    0.440068    0.074658    0.140423    11.00000   -1.20000
H23B  2    0.294432    0.146950    0.121023    11.00000   -1.20000
AFIX   0
C11   1    0.766027    0.386492    0.047904    11.00000    0.02689    0.02398 =
         0.01601   -0.00518   -0.00061   -0.01550
AFIX  13
H11A  2    0.719408    0.332101    0.057657    11.00000   -1.20000
AFIX   0
C20   1    0.174819    0.135628    0.322355    11.00000    0.01913    0.03147 =
         0.02519   -0.00551   -0.00009   -0.01222
AFIX  23
H20A  2    0.107758    0.159988    0.276201    11.00000   -1.20000
H20B  2    0.139041    0.096670    0.390591    11.00000   -1.20000
AFIX   0
C13   1    0.887819    0.369330   -0.038071    11.00000    0.04384    0.04503 =
         0.01924   -0.01318    0.00732   -0.03071
AFIX 137
H13A  2    0.951809    0.301211   -0.013592    11.00000   -1.50000
H13B  2    0.928351    0.427176   -0.054398    11.00000   -1.50000
H13C  2    0.859418    0.368879   -0.099956    11.00000   -1.50000
AFIX   0
C36   1   -0.052208    0.691745    0.333068    11.00000    0.01998    0.02041 =
         0.01754   -0.00925   -0.00353   -0.00168
C18   1    0.405819    0.022148    0.352574    11.00000    0.02461    0.01632 =
         0.02027    0.00070   -0.00087   -0.01019
AFIX  23
H18A  2    0.486269   -0.027840    0.326388    11.00000   -1.20000
H18B  2    0.369916   -0.015838    0.421275    11.00000   -1.20000
AFIX   0
C31   1    0.614415    0.790549    0.135955    11.00000    0.02118    0.01739 =
         0.01982   -0.00660   -0.00189   -0.00631
C30   1    0.664801    0.684158    0.186717    11.00000    0.01698    0.01763 =
         0.03166   -0.00808   -0.00879   -0.00140
AFIX  43
H30A  2    0.755409    0.656238    0.193000    11.00000   -1.20000
AFIX   0
C25   1    0.391523    0.220550    0.179968    11.00000    0.01843    0.01435 =
         0.01533   -0.00168   -0.00396   -0.00730
AFIX  13
H25A  2    0.425008    0.260521    0.110341    11.00000   -1.20000
AFIX   0
C10   1    0.806441    0.374264    0.152193    11.00000    0.01498    0.01725 =
         0.01860   -0.00613   -0.00133   -0.00583
C26   1    0.798626    0.052031    0.335937    11.00000    0.02158    0.01783 =
         0.02479   -0.00624   -0.00639   -0.00156
AFIX 137
H26A  2    0.865735    0.075414    0.351141    11.00000   -1.50000
H26B  2    0.836163   -0.021094    0.329088    11.00000   -1.50000
H26C  2    0.724504    0.054875    0.392049    11.00000   -1.50000
AFIX   0
C34   1    0.152304    0.732315    0.239576    11.00000    0.02262    0.01256 =
         0.01617   -0.00448   -0.00565   -0.00361
C14   1    0.714173    0.259705    0.452171    11.00000    0.02849    0.02257 =
         0.01481   -0.00395   -0.00147   -0.01262
AFIX  13
H14A  2    0.668354    0.213350    0.440701    11.00000   -1.20000
AFIX   0
C38   1    0.155083    0.553728    0.350799    11.00000    0.02357    0.01384 =
         0.01862   -0.00253   -0.00611   -0.00353
AFIX  43
H38A  2    0.201640    0.483102    0.381647    11.00000   -1.20000
AFIX   0
C35   1    0.014349    0.765710    0.265978    11.00000    0.02190    0.01378 =
         0.02064   -0.00713   -0.00627   -0.00071
AFIX  43
H35A  2   -0.033460    0.837147    0.239004    11.00000   -1.20000
AFIX   0
C21   1    0.206838    0.233223    0.333028    11.00000    0.01311    0.02603 =
         0.02306   -0.00879    0.00046   -0.00314
AFIX  13
H21A  2    0.124950    0.281436    0.361756    11.00000   -1.20000
AFIX   0
C12   1    0.669537    0.499881    0.012601    11.00000    0.04023    0.03032 =
         0.02016    0.00371   -0.01336   -0.01655
AFIX 137
H12A  2    0.591276    0.509276    0.064704    11.00000   -1.50000
H12B  2    0.643754    0.507083   -0.053044    11.00000   -1.50000
H12C  2    0.713294    0.554128    0.004087    11.00000   -1.50000
AFIX   0
C19   1    0.302204    0.060584    0.277441    11.00000    0.02431    0.02226 =
         0.02592   -0.00677   -0.00178   -0.01431
AFIX  13
H19A  2    0.282000   -0.002222    0.270386    11.00000   -1.20000
AFIX   0
C15   1    0.608846    0.345270    0.504205    11.00000    0.03399    0.04484 =
         0.02080   -0.01734    0.00409   -0.01323
AFIX 137
H15A  2    0.541637    0.386934    0.459631    11.00000   -1.50000
H15B  2    0.651479    0.392653    0.514638    11.00000   -1.50000
H15C  2    0.567740    0.309584    0.570796    11.00000   -1.50000
AFIX   0
C16   1    0.818223    0.187920    0.525045    11.00000    0.04530    0.03530 =
         0.01923   -0.00210   -0.00866   -0.01612
AFIX 137
H16A  2    0.884250    0.135892    0.491168    11.00000   -1.50000
H16B  2    0.774490    0.150536    0.589278    11.00000   -1.50000
H16C  2    0.861010    0.232431    0.540270    11.00000   -1.50000
AFIX   0
AU1   5    0.454376    0.423189    0.265843    11.00000    0.01599    0.00947 =
         0.01770   -0.00422   -0.00344   -0.00229

HKLF    4


REM  a in P-1
REM wR2 = 0.0597, GooF = S = 0.975, Restrained GooF = 0.975 for all data
REM R1 = 0.0270 for 7735 Fo > 4sig(Fo) and 0.0309 for all 8360 data
REM 448 parameters refined using 0 restraints

END

WGHT      0.0245      0.0000

REM Highest difference peak  1.834,  deepest hole -1.943,  1-sigma level  0.121
Q1    1   0.4635  0.3609  0.2429  11.00000  0.05    1.83
Q2    1   0.4584  0.4840  0.2848  11.00000  0.05    1.71
Q3    1   0.5245  0.4247  0.2229  11.00000  0.05    1.71
Q4    1   0.4360  0.4188  0.3462  11.00000  0.05    1.44
Q5    1   0.3820  0.5010  0.3280  11.00000  0.05    1.43
Q6    1   0.4699  0.4293  0.1834  11.00000  0.05    1.20
Q7    1   0.5276  0.3466  0.2076  11.00000  0.05    1.13
Q8    1   0.5208  0.4122  0.3024  11.00000  0.05    1.08
Q9    1   0.3788  0.4327  0.2281  11.00000  0.05    1.02
Q10   1   0.4676  0.5026  0.1936  11.00000  0.05    0.99
Q11   1   0.4188  0.3553  0.3271  11.00000  0.05    0.90
Q12   1   0.4379  0.5574  0.2480  11.00000  0.05    0.63
Q13   1   0.4526  0.4976  0.1374  11.00000  0.05    0.59
Q14   1   0.3936  0.6242  0.2293  11.00000  0.05    0.56
Q15   1   0.5199  0.2230  0.2737  11.00000  0.05    0.55
Q16   1   0.5489  0.3259  0.1437  11.00000  0.05    0.52
Q17   1   0.3510  0.5205  0.3948  11.00000  0.05    0.52
Q18   1   0.2042  0.8850  0.1660  11.00000  0.05    0.50
Q19   1   0.2604  0.2042  0.3675  11.00000  0.05    0.50
Q20   1   0.2434  0.7579  0.1101  11.00000  0.05    0.49
;
_shelx_res_checksum              99832

_shelx_hkl_file                  
;
 -15 -11 -11    6.79    1.38
 -15 -11 -10   12.86    1.86
 -15 -11  -9    8.13    1.54
 -15 -11  -8   17.44    2.20
 -15 -11  -7    8.46    1.57
 -15 -11  -6   28.38    2.77
 -15 -10 -11   19.05    2.22
 -15 -10 -10   -0.04    0.54
 -15 -10  -9   15.33    2.03
 -15 -10  -8    5.98    1.32
 -15 -10  -7   11.44    1.80
 -15 -10  -6    8.86    1.62
 -15 -10  -5   14.95    2.03
 -15 -10  -4   10.01    1.71
 -15  -9 -11    8.80    1.47
 -15  -9 -10    0.98    0.74
 -15  -9  -9   11.27    1.71
 -15  -9  -8    1.36    0.92
 -15  -9  -8    0.09    0.54
 -15  -9  -7   10.26    1.67
 -15  -9  -6   -0.23    0.54
 -15  -9  -5   10.76    1.71
 -15  -9  -4    2.62    1.01
 -15  -9  -3   19.91    2.31
 -15  -8 -10    2.78    0.95
 -15  -8  -9   12.79    1.77
 -15  -8  -9   12.36    1.98
 -15  -8  -8    1.96    1.06
 -15  -8  -8    1.82    0.89
 -15  -8  -7   37.49    3.25
 -15  -8  -7   35.26    2.94
 -15  -8  -6    3.42    1.10
 -15  -8  -5   38.76    3.13
 -15  -8  -4    0.51    0.74
 -15  -8  -3   26.44    2.63
 -15  -8  -2    1.32    0.76
 -15  -7 -10   15.39    1.91
 -15  -7  -9    4.59    1.11
 -15  -7  -9    5.98    1.43
 -15  -7  -8   17.53    2.07
 -15  -7  -8   19.13    2.36
 -15  -7  -7    9.93    1.73
 -15  -7  -7   12.73    1.84
 -15  -7  -6   20.21    2.25
 -15  -7  -5   23.61    2.51
 -15  -7  -4    7.87    1.51
 -15  -7  -3   25.48    2.62
 -15  -7  -2    7.73    1.58
 -15  -7  -1   18.20    2.30
 -15  -7   1   10.59    1.89
 -15  -6 -10   20.61    2.19
 -15  -6  -9    1.24    0.59
 -15  -6  -9    1.51    0.72
 -15  -6  -8   20.11    2.16
 -15  -6  -8   18.00    2.25
 -15  -6  -7    1.78    0.80
 -15  -6  -7    0.85    0.66
 -15  -6  -6   19.29    2.27
 -15  -6  -6   17.84    2.10
 -15  -6  -5    0.53    0.70
 -15  -6  -4   10.85    1.65
 -15  -6  -3    3.73    1.08
 -15  -6  -2   10.06    1.68
 -15  -6  -1   14.99    1.97
 -15  -6   1   16.25    2.28
 -15  -5  -9    2.71    1.08
 -15  -5  -8   20.33    2.23
 -15  -5  -8   17.54    2.26
 -15  -5  -7    0.48    0.59
 -15  -5  -7    0.60    0.81
 -15  -5  -6   20.28    2.22
 -15  -5  -6   19.66    2.30
 -15  -5  -5    0.71    0.74
 -15  -5  -5    2.20    1.03
 -15  -5  -4   21.38    2.32
 -15  -5  -3    0.73    0.78
 -15  -5  -2   15.52    2.00
 -15  -5  -1    1.34    0.64
 -15  -5   0   10.71    1.71
 -15  -5   1    6.13    1.43
 -15  -5   2   18.62    2.38
 -15  -4  -9   10.50    1.77
 -15  -4  -8    6.64    1.42
 -15  -4  -7    9.32    1.60
 -15  -4  -6   11.64    1.84
 -15  -4  -5    3.21    0.97
 -15  -4   2    6.68    1.45
 -15  -3  -8    1.69    0.94
 -15  -3  -7   15.01    2.09
 -15  -3  -6    2.39    0.95
 -15  -2  -8    3.32    1.19
 -15  -2  -7   17.47    2.19
 -15   0  -7    2.17    0.93
 -14 -13 -12   11.57    1.79
 -14 -13 -11    0.26    0.67
 -14 -13 -10   12.90    1.96
 -14 -13  -9    3.67    1.23
 -14 -13  -8   26.71    2.73
 -14 -13  -7    2.62    1.02
 -14 -13  -6   10.00    1.75
 -14 -13  -5    0.64    0.76
 -14 -13  -4    9.83    1.75
 -14 -12 -12   11.76    1.69
 -14 -12 -11   15.24    1.98
 -14 -12 -10   10.00    1.65
 -14 -12  -9    9.19    1.67
 -14 -12  -8   10.60    1.70
 -14 -12  -7    0.84    0.83
 -14 -12  -6   14.77    2.08
 -14 -12  -5    2.66    1.09
 -14 -12  -4   17.27    2.21
 -14 -12  -3    0.44    0.61
 -14 -12  -2    9.79    1.75
 -14 -11 -12    1.22    0.63
 -14 -11 -11   21.52    2.23
 -14 -11 -10    7.10    1.58
 -14 -11 -10    5.34    1.23
 -14 -11  -9   22.16    2.35
 -14 -11  -8    8.27    1.51
 -14 -11  -7   11.63    1.78
 -14 -11  -6   11.59    1.80
 -14 -11  -5    0.16    0.66
 -14 -11  -4   31.54    2.88
 -14 -11  -3    0.83    0.73
 -14 -11  -2   39.47    3.25
 -14 -11  -1    0.99    0.80
 -14 -11   0   23.75    2.59
 -14 -10 -12    2.16    0.80
 -14 -10 -11   19.14    2.09
 -14 -10 -11   23.43    2.64
 -14 -10 -10   -0.69    0.65
 -14 -10 -10    1.48    0.98
 -14 -10  -9   21.93    2.28
 -14 -10  -9   25.16    2.65
 -14 -10  -8    4.52    1.14
 -14 -10  -7   25.41    2.44
 -14 -10  -6    6.71    1.36
 -14 -10  -5   34.77    2.92
 -14 -10  -4    2.77    0.95
 -14 -10  -3   16.04    2.04
 -14 -10  -2    7.03    1.51
 -14 -10  -1   10.31    1.76
 -14 -10   0   17.55    2.18
 -14 -10   1    9.82    1.68
 -14  -9 -11   16.66    2.26
 -14  -9 -11   16.00    1.90
 -14  -9 -10   13.91    2.07
 -14  -9 -10   14.73    1.86
 -14  -9  -9   17.08    2.21
 -14  -9  -9   16.01    1.94
 -14  -9  -8    5.80    1.21
 -14  -9  -8    7.29    1.49
 -14  -9  -7   17.93    2.06
 -14  -9  -6    1.59    0.80
 -14  -9  -5   29.75    2.65
 -14  -9  -4    4.49    1.20
 -14  -9  -3   28.29    2.64
 -14  -9  -2    0.61    0.54
 -14  -9  -1   12.56    1.83
 -14  -9   0    1.02    0.64
 -14  -9   1    6.72    1.41
 -14  -9   2    6.58    1.41
 -14  -8 -11    6.36    1.21
 -14  -8 -11    5.80    1.39
 -14  -8 -10   16.11    1.84
 -14  -8 -10   17.64    2.31
 -14  -8  -9    6.91    1.46
 -14  -8  -9    6.28    1.24
 -14  -8  -8   17.79    2.21
 -14  -8  -8   16.94    1.99
 -14  -8  -7   11.75    1.80
 -14  -8  -7   10.94    1.63
 -14  -8  -6    8.26    1.38
 -14  -8  -5   17.31    2.02
 -14  -8  -4    1.20    0.63
 -14  -8  -3   21.51    2.27
 -14  -8  -2    0.96    0.77
 -14  -8  -1   33.52    2.87
 -14  -8   0    1.85    0.80
 -14  -8   1   29.56    2.80
 -14  -8   2    1.61    0.86
 -14  -8   3   10.05    1.67
 -14  -7 -11    0.27    0.50
 -14  -7 -11   -0.64    0.81
 -14  -7 -10   16.21    1.87
 -14  -7 -10   16.04    2.14
 -14  -7  -9    4.03    1.17
 -14  -7  -9    4.21    1.05
 -14  -7  -8   15.46    1.84
 -14  -7  -8   17.58    2.18
 -14  -7  -7    8.20    1.50
 -14  -7  -7    7.91    1.39
 -14  -7  -6   31.14    2.78
 -14  -7  -6   31.48    2.63
 -14  -7  -5    5.94    1.20
 -14  -7  -4   36.84    2.88
 -14  -7  -3    7.64    1.38
 -14  -7  -2   16.60    1.98
 -14  -7  -1   13.56    1.83
 -14  -7   0    1.17    0.79
 -14  -7   1   25.78    2.57
 -14  -7   2    1.76    0.90
 -14  -7   2    3.23    1.20
 -14  -7   3   29.95    2.87
 -14  -7   3   27.01    3.05
 -14  -6 -11    4.46    1.22
 -14  -6 -10   40.00    2.86
 -14  -6 -10   42.33    3.37
 -14  -6  -9    6.23    1.45
 -14  -6  -9    6.63    1.27
 -14  -6  -8   26.72    2.41
 -14  -6  -8   25.33    2.54
 -14  -6  -7    1.04    0.76
 -14  -6  -7   -0.01    0.67
 -14  -6  -6   19.43    2.10
 -14  -6  -6   20.19    2.26
 -14  -6  -5    1.10    0.73
 -14  -6  -5    0.86    0.77
 -14  -6  -4   17.41    1.99
 -14  -6  -3    4.89    1.24
 -14  -6  -2   24.85    2.46
 -14  -6  -1   11.64    1.72
 -14  -6   0    9.31    1.62
 -14  -6   1    3.17    1.11
 -14  -6   2    4.96    1.09
 -14  -6   2    5.45    1.43
 -14  -6   3    9.81    1.68
 -14  -6   3    7.74    1.66
 -14  -6   4    5.03    1.45
 -14  -5 -11   15.28    2.13
 -14  -5 -10    3.99    1.19
 -14  -5 -10    2.34    0.90
 -14  -5  -9   15.37    2.06
 -14  -5  -9   15.07    1.78
 -14  -5  -8    7.16    1.41
 -14  -5  -8    7.89    1.37
 -14  -5  -7    7.06    1.28
 -14  -5  -7    6.73    1.41
 -14  -5  -6   18.17    2.12
 -14  -5  -6   17.22    1.93
 -14  -5  -5    1.71    0.80
 -14  -5  -5    2.00    0.90
 -14  -5  -4   10.81    1.64
 -14  -5  -4   11.68    1.64
 -14  -5  -3    0.54    0.60
 -14  -5  -2   16.71    2.01
 -14  -5  -1    0.34    0.60
 -14  -5   0   20.33    2.22
 -14  -5   1    0.17    0.49
 -14  -5   1    1.29    0.87
 -14  -5   2   15.95    2.19
 -14  -5   2   18.33    2.14
 -14  -5   3    2.54    1.02
 -14  -5   3    1.73    0.96
 -14  -5   4   10.68    1.89
 -14  -4 -11   12.46    1.91
 -14  -4 -10   -0.37    0.61
 -14  -4  -9    9.79    1.69
 -14  -4  -8    0.34    0.59
 -14  -4  -7    7.72    1.31
 -14  -4  -7    5.93    1.21
 -14  -4  -6   19.52    2.08
 -14  -4  -6   16.93    2.04
 -14  -4  -5   13.09    1.82
 -14  -4  -5   13.01    1.75
 -14  -4  -4   17.88    2.04
 -14  -4  -4   16.93    1.99
 -14  -4  -3    5.85    1.25
 -14  -4  -2   12.73    1.74
 -14  -4  -1    2.33    0.84
 -14  -4   0   19.25    2.19
 -14  -4   1    1.13    0.81
 -14  -4   1    0.16    0.55
 -14  -4   2   14.99    2.03
 -14  -4   3    1.20    0.87
 -14  -4   4   20.52    2.48
 -14  -3 -11   23.87    2.66
 -14  -3 -10    1.49    0.98
 -14  -3  -9   39.46    3.23
 -14  -3  -8    0.25    0.53
 -14  -3  -7   27.35    2.61
 -14  -3  -6    0.13    0.54
 -14  -3  -5   19.26    2.10
 -14  -3  -4    1.46    0.68
 -14  -3  -3   10.91    1.59
 -14  -3   0   14.19    1.82
 -14  -3   1   10.44    1.61
 -14  -3   2   18.68    2.19
 -14  -3   3    3.75    1.12
 -14  -3   4   17.30    2.21
 -14  -3   5    0.08    0.63
 -14  -2 -10   14.45    2.05
 -14  -2  -9   23.17    2.51
 -14  -2  -8    8.11    1.54
 -14  -2  -7   30.20    2.70
 -14  -2  -6    4.28    1.11
 -14  -2  -5   29.79    2.65
 -14  -2  -4    1.08    0.68
 -14  -2   5   10.21    1.74
 -14  -1 -10   22.24    2.53
 -14  -1  -9    3.86    1.20
 -14  -1  -8   18.38    2.21
 -14  -1  -7   16.08    2.02
 -14  -1  -6    7.53    1.40
 -14   0  -9    0.02    0.61
 -14   0  -8   23.66    2.49
 -14   0  -7    0.39    0.60
 -14   1  -7    7.90    1.52
 -14   1  -6   16.51    2.20
 -14   1  -5    2.99    1.07
 -14   1  -4   14.64    2.15
 -14   1  -3    0.25    0.60
 -14   1  -2   10.78    1.88
 -14   1  -1    2.89    1.19
 -14   1   0    5.44    1.49
 -14   2  -5    5.77    1.34
 -14   2  -4   16.72    2.26
 -14   2  -3    3.60    1.14
 -14   2  -2   16.94    2.34
 -14   2  -1    2.12    1.02
 -14   3  -5   20.18    2.48
 -14   3  -4    3.91    1.21
 -14   3  -3   12.83    2.04
 -13 -15 -12   20.42    2.44
 -13 -15 -11    2.87    1.06
 -13 -15 -10   25.91    2.77
 -13 -15  -9    9.37    1.78
 -13 -15  -8   26.89    2.85
 -13 -15  -7   13.96    2.17
 -13 -15  -6   20.93    2.59
 -13 -15  -5   15.94    2.26
 -13 -14 -13    5.15    1.34
 -13 -14 -12   36.43    3.15
 -13 -14 -11    0.24    0.59
 -13 -14 -10   22.88    2.52
 -13 -14  -9    2.01    0.97
 -13 -14  -8   30.69    2.96
 -13 -14  -7    1.88    1.03
 -13 -14  -6   45.00    3.58
 -13 -14  -5    4.46    1.46
 -13 -14  -4   26.90    2.79
 -13 -14  -3   12.16    1.97
 -13 -14  -2   18.58    2.43
 -13 -14  -1   15.51    2.27
 -13 -13 -13    4.11    1.14
 -13 -13 -12   13.48    1.87
 -13 -13 -11    1.98    0.89
 -13 -13 -10   12.49    1.84
 -13 -13  -9    1.89    0.89
 -13 -13  -8   21.46    2.42
 -13 -13  -7    0.22    0.56
 -13 -13  -6   33.26    2.99
 -13 -13  -5    0.09    0.56
 -13 -13  -4   30.57    2.92
 -13 -13  -3    4.68    1.32
 -13 -13  -2   23.19    2.58
 -13 -13  -1    8.25    1.68
 -13 -13   0   14.67    2.09
 -13 -13   1   10.48    1.83
 -13 -12 -13   10.74    1.66
 -13 -12 -12    1.76    0.80
 -13 -12 -12    2.14    1.02
 -13 -12 -11    3.84    1.01
 -13 -12 -11    5.75    1.50
 -13 -12 -10    6.73    1.33
 -13 -12  -9   12.47    1.79
 -13 -12  -8   20.78    2.30
 -13 -12  -7   10.62    1.70
 -13 -12  -6   14.19    1.91
 -13 -12  -5    3.79    1.13
 -13 -12  -4   25.14    2.55
 -13 -12  -3   -0.02    0.64
 -13 -12  -2   16.21    2.12
 -13 -12  -1    4.00    1.09
 -13 -12   0   18.40    2.26
 -13 -12   1    4.01    1.19
 -13 -12   2   21.21    2.50
 -13 -11 -13   23.48    2.67
 -13 -11 -12    1.19    0.96
 -13 -11 -12    0.29    0.59
 -13 -11 -11   30.86    2.60
 -13 -11 -11   34.11    3.06
 -13 -11 -10   -0.17    0.65
 -13 -11 -10    1.13    0.65
 -13 -11  -9   18.71    2.09
 -13 -11  -9   21.01    2.40
 -13 -11  -8    5.64    1.26
 -13 -11  -7   22.18    2.29
 -13 -11  -6    5.91    1.28
 -13 -11  -5   12.25    1.75
 -13 -11  -4   12.78    1.83
 -13 -11  -3   10.94    1.67
 -13 -11  -2   25.51    2.58
 -13 -11  -1    4.84    1.30
 -13 -11   0   27.44    2.70
 -13 -11   1    1.43    0.80
 -13 -11   2   26.41    2.64
 -13 -11   3   -0.11    0.72
 -13 -10 -13    9.58    1.67
 -13 -10 -12    0.41    0.47
 -13 -10 -12    0.79    0.65
 -13 -10 -11   22.28    2.51
 -13 -10 -11   18.75    2.00
 -13 -10 -10    0.78    0.57
 -13 -10 -10    0.45    0.55
 -13 -10  -9   34.79    2.98
 -13 -10  -9   32.82    2.66
 -13 -10  -8    0.72    0.69
 -13 -10  -8    0.91    0.80
 -13 -10  -7   40.20    2.97
 -13 -10  -6    0.10    0.54
 -13 -10  -5   30.86    2.67
 -13 -10  -4    4.75    1.25
 -13 -10  -3   40.88    3.10
 -13 -10  -2    8.91    1.55
 -13 -10  -1   23.20    2.38
 -13 -10   0   17.34    2.10
 -13 -10   1   19.11    2.21
 -13 -10   2   12.10    1.82
 -13 -10   3   10.32    1.76
 -13 -10   4    4.81    1.25
 -13  -9 -13    9.95    1.77
 -13  -9 -12   30.37    2.44
 -13  -9 -12   33.07    2.96
 -13  -9 -11   11.79    1.61
 -13  -9 -11   11.79    1.84
 -13  -9 -10   12.85    1.90
 -13  -9 -10   13.90    1.69
 -13  -9  -9   20.70    2.30
 -13  -9  -9   19.07    1.99
 -13  -9  -8    4.17    1.07
 -13  -9  -8    5.14    1.25
 -13  -9  -7   48.00    3.37
 -13  -9  -7   45.85    3.10
 -13  -9  -6    5.01    1.11
 -13  -9  -5   35.85    2.77
 -13  -9  -4    2.28    0.92
 -13  -9  -3   36.13    2.86
 -13  -9  -2    2.77    0.94
 -13  -9  -1   43.31    3.18
 -13  -9   0    0.60    0.74
 -13  -9   1   27.62    2.60
 -13  -9   2    8.04    1.50
 -13  -9   3   18.08    2.16
 -13  -9   4    3.62    1.30
 -13  -9   4    3.35    1.07
 -13  -9   5    6.60    1.42
 -13  -8 -13   -0.16    0.72
 -13  -8 -12   37.50    3.19
 -13  -8 -11    4.09    0.97
 -13  -8 -11    3.34    1.04
 -13  -8 -10   54.28    3.23
 -13  -8 -10   57.58    3.80
 -13  -8  -9    4.88    1.12
 -13  -8  -9    5.56    1.29
 -13  -8  -8   42.85    3.21
 -13  -8  -8   41.80    2.89
 -13  -8  -7    3.14    0.90
 -13  -8  -7    4.28    1.04
 -13  -8  -6   18.52    1.97
 -13  -8  -6   18.33    2.11
 -13  -8  -5   14.60    1.78
 -13  -8  -4   13.02    1.74
 -13  -8  -3   20.07    2.11
 -13  -8  -2    5.70    1.23
 -13  -8  -1   29.37    2.59
 -13  -8   0    6.04    1.26
 -13  -8   1   34.24    2.83
 -13  -8   2    2.42    0.96
 -13  -8   3   28.74    2.70
 -13  -8   4    2.52    1.10
 -13  -8   4    3.84    1.11
 -13  -8   5   21.24    2.42
 -13  -8   6    6.23    1.37
 -13  -7 -13    4.94    1.30
 -13  -7 -12   20.42    2.34
 -13  -7 -11    0.94    0.80
 -13  -7 -11    0.05    0.43
 -13  -7 -10   29.54    2.34
 -13  -7 -10   29.36    2.70
 -13  -7  -9    3.57    1.00
 -13  -7  -9    3.79    0.94
 -13  -7  -8   41.73    3.14
 -13  -7  -8   41.60    2.85
 -13  -7  -7    1.21    0.73
 -13  -7  -7    0.32    0.47
 -13  -7  -6   43.25    3.11
 -13  -7  -6   42.49    2.88
 -13  -7  -5    1.10    0.62
 -13  -7  -5    2.04    0.87
 -13  -7  -4   32.36    2.59
 -13  -7  -3   10.63    1.52
 -13  -7  -2    8.72    1.43
 -13  -7  -1   12.73    1.70
 -13  -7   0    6.26    1.27
 -13  -7   1   16.38    2.02
 -13  -7   2   10.87    1.65
 -13  -7   3   25.32    2.50
 -13  -7   3   24.49    2.73
 -13  -7   4   10.41    1.97
 -13  -7   4   11.76    1.74
 -13  -7   5   23.67    2.49
 -13  -7   5   23.48    2.86
 -13  -7   6    1.82    0.96
 -13  -6 -13   13.11    1.94
 -13  -6 -12   16.84    2.15
 -13  -6 -11   17.99    1.85
 -13  -6 -11   19.48    2.29
 -13  -6 -10   19.52    2.22
 -13  -6 -10   18.06    1.87
 -13  -6  -9    7.90    1.41
 -13  -6  -9    8.03    1.30
 -13  -6  -8   18.62    1.90
 -13  -6  -8   19.03    2.10
 -13  -6  -7    1.79    0.73
 -13  -6  -7    1.40    0.69
 -13  -6  -6   35.03    2.76
 -13  -6  -6   34.36    2.62
 -13  -6  -5    0.42    0.60
 -13  -6  -5    1.03    0.67
 -13  -6  -4   58.37    3.54
 -13  -6  -4   57.34    3.40
 -13  -6  -3    2.29    0.89
 -13  -6  -2   46.23    3.12
 -13  -6  -1    0.76    0.58
 -13  -6   0   35.01    2.80
 -13  -6   1    4.98    1.19
 -13  -6   2   24.63    2.45
 -13  -6   3   13.59    2.09
 -13  -6   3   12.64    1.77
 -13  -6   4   10.66    1.66
 -13  -6   4   12.08    2.05
 -13  -6   5   14.73    2.26
 -13  -6   5   13.14    1.88
 -13  -6   6   15.94    2.05
 -13  -5 -13   21.02    2.45
 -13  -5 -12    2.01    0.96
 -13  -5 -11   12.79    1.88
 -13  -5 -10    1.30    0.79
 -13  -5 -10    0.14    0.43
 -13  -5  -9   34.10    2.53
 -13  -5  -9   31.88    2.76
 -13  -5  -8    3.15    0.88
 -13  -5  -8    3.55    1.09
 -13  -5  -7   35.03    2.61
 -13  -5  -7   35.18    2.81
 -13  -5  -6    8.90    1.48
 -13  -5  -6    8.61    1.36
 -13  -5  -5    9.73    1.42
 -13  -5  -5    8.30    1.38
 -13  -5  -4   18.99    2.03
 -13  -5  -4   18.19    1.99
 -13  -5  -3    4.58    1.09
 -13  -5  -2   51.52    3.30
 -13  -5  -1    1.48    0.77
 -13  -5   0   51.01    3.36
 -13  -5   1    0.63    0.62
 -13  -5   2   28.33    2.56
 -13  -5   2   25.77    2.59
 -13  -5   3    0.52    0.66
 -13  -5   3    1.03    0.69
 -13  -5   4    6.41    1.31
 -13  -5   4    7.38    1.62
 -13  -5   5    1.44    0.83
 -13  -5   5    1.84    0.91
 -13  -5   6   13.50    2.18
 -13  -4 -13   38.37    3.33
 -13  -4 -12    4.72    1.27
 -13  -4 -11   16.77    2.13
 -13  -4 -10    0.85    0.73
 -13  -4  -9    9.88    1.54
 -13  -4  -9    9.87    1.37
 -13  -4  -8    3.72    1.07
 -13  -4  -8    4.17    0.95
 -13  -4  -7   14.48    1.67
 -13  -4  -7   16.12    1.89
 -13  -4  -6    6.50    1.22
 -13  -4  -6    5.47    1.14
 -13  -4  -5   31.02    2.54
 -13  -4  -5   33.12    2.56
 -13  -4  -4    4.55    1.00
 -13  -4  -4    3.67    0.93
 -13  -4  -3   25.15    2.26
 -13  -4  -3   27.45    2.39
 -13  -4  -2    6.83    1.30
 -13  -4  -1    5.71    1.14
 -13  -4   0   22.99    2.25
 -13  -4   1    0.08    0.58
 -13  -4   2   22.25    2.37
 -13  -4   2   23.74    2.34
 -13  -4   3    1.59    0.83
 -13  -4   3    0.38    0.65
 -13  -4   4   24.92    2.62
 -13  -4   5    1.15    0.66
 -13  -4   6   15.18    2.22
 -13  -3 -12    8.85    1.63
 -13  -3 -11   37.46    3.17
 -13  -3 -10    5.88    1.36
 -13  -3  -9   41.53    3.12
 -13  -3  -8    1.30    0.73
 -13  -3  -7   23.12    2.26
 -13  -3  -6    0.41    0.46
 -13  -3  -6    0.52    0.53
 -13  -3  -5   37.62    2.78
 -13  -3  -5   39.08    2.82
 -13  -3  -4    1.73    0.82
 -13  -3  -4    0.48    0.59
 -13  -3  -3   42.80    2.99
 -13  -3  -3   42.89    2.93
 -13  -3  -2    0.71    0.66
 -13  -3  -1   36.48    2.80
 -13  -3   0    1.49    0.67
 -13  -3   1   14.25    1.82
 -13  -3   2    8.93    1.48
 -13  -3   3   10.86    1.70
 -13  -3   4   33.23    2.97
 -13  -3   5    8.39    1.60
 -13  -3   6   14.60    2.14
 -13  -3   7    2.97    1.05
 -13  -2 -12   18.31    2.32
 -13  -2 -11    2.98    1.05
 -13  -2 -10   11.62    1.75
 -13  -2  -9   24.93    2.49
 -13  -2  -8   16.43    1.96
 -13  -2  -7   30.39    2.60
 -13  -2  -6   18.38    2.04
 -13  -2  -5   29.82    2.49
 -13  -2  -4    8.40    1.39
 -13  -2  -3   20.39    2.01
 -13  -2  -2    0.60    0.61
 -13  -2   0    1.03    0.58
 -13  -2   1   48.20    3.15
 -13  -2   2    0.47    0.61
 -13  -2   3   29.50    2.62
 -13  -2   4    2.01    0.87
 -13  -2   5   16.64    2.09
 -13  -2   6    4.16    1.16
 -13  -2   7    5.44    1.31
 -13  -1 -11   -0.07    0.80
 -13  -1 -10   22.37    2.43
 -13  -1  -9    0.28    0.57
 -13  -1  -8   10.36    1.62
 -13  -1  -7    6.03    1.27
 -13  -1  -6   12.65    1.69
 -13  -1  -5   19.85    2.06
 -13  -1  -4   23.38    2.17
 -13  -1  -3   12.94    1.63
 -13  -1   3   33.90    2.74
 -13  -1   4   -0.12    0.48
 -13  -1   5   29.04    2.69
 -13  -1   6    0.02    0.50
 -13  -1   6    0.52    0.72
 -13  -1   7    9.57    1.72
 -13   0 -11    3.53    1.09
 -13   0 -10   19.33    2.31
 -13   0  -9    4.53    1.20
 -13   0  -8   42.18    3.20
 -13   0  -7    0.59    0.61
 -13   0  -6   28.79    2.51
 -13   0  -5    1.96    0.76
 -13   0  -4   22.74    2.13
 -13   0   5   33.85    3.26
 -13   1 -10    8.15    1.53
 -13   1  -9    8.36    1.52
 -13   1  -8   26.45    2.54
 -13   1  -7    3.00    0.96
 -13   1  -7    1.41    0.78
 -13   1  -6   32.02    2.68
 -13   1   2   42.09    3.55
 -13   1   3   12.58    2.00
 -13   1   4   25.67    2.83
 -13   1   5    8.41    1.69
 -13   2  -9   18.45    2.27
 -13   2  -8    3.01    0.95
 -13   2  -7   14.58    1.94
 -13   2  -7   12.42    1.75
 -13   2  -6    6.29    1.33
 -13   2  -5   12.91    1.88
 -13   2  -4   12.65    1.91
 -13   2  -3   15.31    2.08
 -13   2  -2   19.35    2.36
 -13   2  -1   13.07    2.00
 -13   2   0   11.53    1.91
 -13   2   1    1.20    0.76
 -13   2   2   15.16    2.15
 -13   2   3    1.61    0.79
 -13   2   4   22.24    2.69
 -13   3  -9   11.49    1.81
 -13   3  -6    0.27    0.44
 -13   3  -5   30.55    2.88
 -13   3  -4    0.80    0.58
 -13   3  -3   11.94    1.89
 -13   3  -2    8.80    1.67
 -13   3  -1    8.44    1.67
 -13   3   0   13.27    2.05
 -13   3   1   12.60    2.03
 -13   3   2    4.83    1.37
 -13   3   3   13.15    2.09
 -13   4  -5   21.90    2.47
 -13   4  -4    0.31    0.52
 -13   4  -3   22.33    2.53
 -13   4  -2   -0.24    0.50
 -13   4  -1   18.01    2.34
 -13   4   0    3.68    1.26
 -13   4   1   18.70    2.43
 -13   5  -4    5.18    1.24
 -13   5  -3   21.12    2.49
 -13   5  -2    0.45    0.69
 -13   5  -1   28.73    3.00
 -12 -18  -5   15.98    2.30
 -12 -17  -5    4.21    1.07
 -12 -17  -4    2.25    0.88
 -12 -17  -3    4.78    1.26
 -12 -17  -2   13.86    2.01
 -12 -16 -13    2.13    0.88
 -12 -16 -12   15.79    2.21
 -12 -16 -11    7.27    1.54
 -12 -16 -10   11.96    2.05
 -12 -16  -9    9.00    1.79
 -12 -16  -8    1.10    0.98
 -12 -16  -7    9.65    1.83
 -12 -16  -6   -0.22    0.74
 -12 -16  -5   13.46    2.18
 -12 -16  -4    3.89    1.31
 -12 -16  -4    1.24    0.80
 -12 -16  -3    6.82    1.60
 -12 -16  -3    5.32    1.27
 -12 -16  -2   -1.48    1.10
 -12 -15 -14   18.05    2.19
 -12 -15 -13    1.59    0.87
 -12 -15 -12   22.22    2.52
 -12 -15 -11    1.61    0.81
 -12 -15 -10   29.60    2.89
 -12 -15  -9    4.16    1.26
 -12 -15  -8   22.69    2.58
 -12 -15  -7   26.06    2.77
 -12 -15  -6   10.03    1.70
 -12 -15  -5   44.58    3.61
 -12 -15  -4    4.32    1.31
 -12 -15  -4    4.16    1.02
 -12 -15  -3   32.31    3.10
 -12 -15  -3   25.72    2.54
 -12 -15  -2   18.65    2.18
 -12 -15  -2   23.89    2.68
 -12 -15  -1   16.12    2.27
 -12 -15   0    8.92    1.78
 -12 -14 -13   11.25    1.75
 -12 -14 -12   13.58    1.90
 -12 -14 -11    5.70    1.33
 -12 -14 -10   22.33    2.44
 -12 -14  -9    1.56    0.98
 -12 -14  -8   47.01    3.50
 -12 -14  -7    0.65    0.76
 -12 -14  -6   59.71    3.98
 -12 -14  -5    1.59    0.91
 -12 -14  -4   31.45    2.94
 -12 -14  -3    2.44    0.67
 -12 -14  -3    2.40    1.06
 -12 -14  -2   21.52    2.48
 -12 -14  -1   14.63    2.08
 -12 -14   0   24.17    2.70
 -12 -14   1   14.14    2.09
 -12 -14   2   15.15    2.17
 -12 -13 -14    0.78    0.81
 -12 -13 -13   21.26    2.26
 -12 -13 -13   23.27    2.59
 -12 -13 -12    4.65    1.35
 -12 -13 -12    4.43    1.12
 -12 -13 -11   41.76    3.15
 -12 -13 -10   19.16    2.16
 -12 -13  -9   21.39    2.31
 -12 -13  -8   17.07    2.07
 -12 -13  -7    2.46    0.96
 -12 -13  -6   36.31    3.02
 -12 -13  -5    0.66    0.72
 -12 -13  -4   33.55    2.96
 -12 -13  -3   -1.00    0.82
 -12 -13  -3    1.59    0.85
 -12 -13  -2   32.34    2.96
 -12 -13  -1    0.50    0.58
 -12 -13   0   15.66    2.08
 -12 -13   1    7.40    1.52
 -12 -13   2   26.04    2.72
 -12 -13   3    8.75    1.69
 -12 -12 -14    0.16    0.60
 -12 -12 -13   23.16    2.61
 -12 -12 -13   19.16    2.06
 -12 -12 -12    3.04    0.92
 -12 -12 -12    3.11    1.17
 -12 -12 -11   22.65    2.26
 -12 -12 -11   27.40    2.71
 -12 -12 -10   11.92    1.90
 -12 -12 -10   10.34    1.58
 -12 -12  -9   22.60    2.29
 -12 -12  -8   12.94    1.75
 -12 -12  -7   12.93    1.77
 -12 -12  -6   14.05    1.85
 -12 -12  -5   13.20    1.82
 -12 -12  -4   29.59    2.70
 -12 -12  -3    1.99    0.86
 -12 -12  -2   48.16    3.44
 -12 -12  -1    4.24    1.21
 -12 -12   0   26.27    2.63
 -12 -12   1    0.62    0.76
 -12 -12   2   17.39    2.20
 -12 -12   3    3.05    1.13
 -12 -12   4   17.33    2.23
 -12 -12   5    4.98    1.31
 -12 -11 -15   21.91    2.55
 -12 -11 -14    4.98    1.31
 -12 -11 -13   25.84    2.68
 -12 -11 -13   23.43    2.16
 -12 -11 -12    0.80    0.59
 -12 -11 -12    1.33    0.92
 -12 -11 -11   13.50    1.90
 -12 -11 -11   14.02    1.75
 -12 -11 -10    0.49    0.50
 -12 -11 -10    2.16    0.95
 -12 -11  -9   12.15    1.68
 -12 -11  -9   13.02    1.88
 -12 -11  -8   -0.01    0.53
 -12 -11  -7   17.86    1.98
 -12 -11  -6    3.26    0.96
 -12 -11  -5   57.41    3.58
 -12 -11  -4    2.62    0.97
 -12 -11  -3   15.72    1.98
 -12 -11  -2    7.59    1.37
 -12 -11  -1    4.26    1.09
 -12 -11   0   19.47    2.23
 -12 -11   1    0.83    0.68
 -12 -11   2   25.79    2.53
 -12 -11   3    4.25    1.18
 -12 -11   4    9.94    1.65
 -12 -11   5   -0.12    0.58
 -12 -11   6   10.95    1.76
 -12 -10 -15    3.43    1.16
 -12 -10 -14   12.25    1.89
 -12 -10 -13    9.30    1.59
 -12 -10 -12   10.89    1.50
 -12 -10 -12   11.87    1.83
 -12 -10 -11   10.23    1.46
 -12 -10 -11   11.51    1.72
 -12 -10 -10   10.63    1.47
 -12 -10 -10   12.93    1.82
 -12 -10  -9   18.38    1.92
 -12 -10  -9   20.74    2.26
 -12 -10  -8   16.72    1.88
 -12 -10  -8   17.11    2.05
 -12 -10  -7   27.40    2.39
 -12 -10  -6    0.87    0.66
 -12 -10  -5   23.24    2.25
 -12 -10  -4    3.29    1.00
 -12 -10  -3   36.77    2.83
 -12 -10  -2    2.29    0.88
 -12 -10  -1   27.62    2.51
 -12 -10   0    0.34    0.49
 -12 -10   1    7.69    1.38
 -12 -10   2    4.72    1.21
 -12 -10   3   10.20    1.63
 -12 -10   4    9.78    1.61
 -12 -10   5    7.20    1.74
 -12 -10   5    7.79    1.48
 -12 -10   6    9.89    1.64
 -12  -9 -15   -0.29    0.71
 -12  -9 -14   23.28    2.51
 -12  -9 -13    1.03    0.81
 -12  -9 -12   27.51    2.65
 -12  -9 -12   25.95    2.13
 -12  -9 -11    4.95    1.04
 -12  -9 -11    5.61    1.28
 -12  -9 -10   18.29    2.07
 -12  -9 -10   17.23    1.82
 -12  -9  -9    9.43    1.50
 -12  -9  -9    9.87    1.39
 -12  -9  -8   14.46    1.68
 -12  -9  -8   17.76    2.07
 -12  -9  -7   31.51    2.49
 -12  -9  -7   32.48    2.68
 -12  -9  -6   16.48    1.82
 -12  -9  -5   21.83    2.11
 -12  -9  -4   14.23    1.72
 -12  -9  -3   29.61    2.48
 -12  -9  -2    0.56    0.63
 -12  -9  -1   53.78    3.38
 -12  -9   0    1.27    0.69
 -12  -9   1   45.16    3.17
 -12  -9   2    0.50    0.68
 -12  -9   3   24.58    2.44
 -12  -9   4    4.79    1.29
 -12  -9   4    5.65    1.20
 -12  -9   5    8.05    1.85
 -12  -9   5    9.24    1.59
 -12  -9   6   11.59    1.77
 -12  -9   7   12.29    1.80
 -12  -8 -15    0.84    0.58
 -12  -8 -14   13.13    1.91
 -12  -8 -13    2.34    1.00
 -12  -8 -12   33.77    2.39
 -12  -8 -12   36.66    3.02
 -12  -8 -11    3.37    1.10
 -12  -8 -11    3.01    0.89
 -12  -8 -10   34.83    2.48
 -12  -8 -10   36.38    2.90
 -12  -8  -9    0.72    0.66
 -12  -8  -9    0.54    0.61
 -12  -8  -8   34.42    2.73
 -12  -8  -8   33.39    2.48
 -12  -8  -7    4.04    1.08
 -12  -8  -7    4.14    1.01
 -12  -8  -6   33.38    2.63
 -12  -8  -6   29.41    2.35
 -12  -8  -5   19.62    1.93
 -12  -8  -4   25.20    2.26
 -12  -8  -3   16.06    1.82
 -12  -8  -2   18.10    1.94
 -12  -8  -1    4.73    1.01
 -12  -8   0    1.56    0.69
 -12  -8   1   27.41    2.42
 -12  -8   2    1.99    0.85
 -12  -8   3   58.98    3.62
 -12  -8   4    2.56    0.91
 -12  -8   4    4.02    1.13
 -12  -8   5   34.30    2.86
 -12  -8   5   35.71    3.52
 -12  -8   6    1.00    0.97
 -12  -8   6    1.63    0.81
 -12  -8   7   17.17    2.11
 -12  -7 -15   19.20    2.37
 -12  -7 -14    3.40    1.09
 -12  -7 -13    8.72    1.54
 -12  -7 -12   14.56    1.97
 -12  -7 -11    7.64    1.17
 -12  -7 -11    9.46    1.57
 -12  -7 -10   32.80    2.35
 -12  -7 -10   35.43    2.86
 -12  -7  -9    7.51    1.31
 -12  -7  -9    7.63    1.23
 -12  -7  -8   50.51    2.98
 -12  -7  -8   52.74    3.35
 -12  -7  -7    5.28    1.12
 -12  -7  -7    4.63    0.97
 -12  -7  -6   49.38    2.98
 -12  -7  -6   51.68    3.23
 -12  -7  -5    0.30    0.44
 -12  -7  -5    0.39    0.58
 -12  -7  -4   16.96    1.80
 -12  -7  -3   12.98    1.65
 -12  -7  -2   22.18    2.08
 -12  -7  -1   22.41    2.11
 -12  -7   0   31.23    2.53
 -12  -7   1   11.24    1.54
 -12  -7   2    8.47    1.39
 -12  -7   3   15.21    1.90
 -12  -7   4    8.66    1.42
 -12  -7   4   10.58    1.88
 -12  -7   5   21.31    2.24
 -12  -7   5   24.08    2.80
 -12  -7   6    4.33    1.13
 -12  -7   6    5.24    1.50
 -12  -7   7   31.13    3.33
 -12  -7   7   28.09    2.63
 -12  -7   8    0.75    0.54
 -12  -6 -15   21.79    2.53
 -12  -6 -14    3.16    1.07
 -12  -6 -13   21.37    2.39
 -12  -6 -12    4.01    1.12
 -12  -6 -11   30.12    2.21
 -12  -6 -11   30.67    2.70
 -12  -6 -10    6.90    1.11
 -12  -6 -10    6.68    1.31
 -12  -6  -9   14.97    1.63
 -12  -6  -9   13.73    1.76
 -12  -6  -8   19.79    2.04
 -12  -6  -8   20.90    1.90
 -12  -6  -7    5.94    1.19
 -12  -6  -7    6.50    1.09
 -12  -6  -6   32.17    2.55
 -12  -6  -6   30.31    2.31
 -12  -6  -5    3.32    0.89
 -12  -6  -5    3.17    0.94
 -12  -6  -4   47.88    2.94
 -12  -6  -4   46.65    2.96
 -12  -6  -3    6.02    1.14
 -12  -6  -2   51.75    3.14
 -12  -6  -1    0.12    0.54
 -12  -6   0   70.18    3.73
 -12  -6   1    8.11    1.38
 -12  -6   2   42.20    2.95
 -12  -6   3    2.88    0.93
 -12  -6   4   11.77    1.67
 -12  -6   4   11.91    1.91
 -12  -6   5    2.92    0.81
 -12  -6   5    3.87    1.20
 -12  -6   6    5.72    1.25
 -12  -6   6    8.12    1.72
 -12  -6   7   18.25    2.15
 -12  -6   7   19.86    2.63
 -12  -5 -14    0.10    0.58
 -12  -5 -13   15.04    1.98
 -12  -5 -12   -0.42    0.58
 -12  -5 -11   34.41    2.85
 -12  -5 -11   34.55    2.34
 -12  -5 -10    0.94    0.63
 -12  -5 -10    0.99    0.60
 -12  -5  -9   31.75    2.32
 -12  -5  -9   32.55    2.65
 -12  -5  -8    1.26    0.62
 -12  -5  -8    1.77    0.61
 -12  -5  -7   21.12    2.10
 -12  -5  -7   19.97    1.86
 -12  -5  -6    9.01    1.37
 -12  -5  -6    9.62    1.33
 -12  -5  -5    5.88    1.04
 -12  -5  -5    5.32    0.99
 -12  -5  -4   27.82    2.27
 -12  -5  -4   29.75    2.37
 -12  -5  -3   14.41    1.68
 -12  -5  -3   14.61    1.71
 -12  -5  -2   30.99    2.45
 -12  -5  -1   19.64    1.96
 -12  -5   0   12.02    1.55
 -12  -5   1   17.73    1.92
 -12  -5   2   22.22    2.19
 -12  -5   3   -0.26    0.57
 -12  -5   3    0.31    0.60
 -12  -5   4   46.02    3.17
 -12  -5   4   43.94    3.47
 -12  -5   5    0.18    0.58
 -12  -5   5    0.54    0.74
 -12  -5   6   32.66    3.18
 -12  -5   6   34.53    2.79
 -12  -5   7    1.48    0.79
 -12  -4 -14   16.05    2.20
 -12  -4 -13   13.24    1.87
 -12  -4 -12    4.40    1.16
 -12  -4 -11   14.46    1.91
 -12  -4 -10    1.52    0.78
 -12  -4 -10    1.01    0.45
 -12  -4  -9   26.54    2.10
 -12  -4  -9   27.82    2.48
 -12  -4  -8    0.00    0.46
 -12  -4  -8    0.62    0.53
 -12  -4  -7   58.49    3.18
 -12  -4  -7   61.06    3.46
 -12  -4  -6    3.47    1.01
 -12  -4  -6    4.23    0.94
 -12  -4  -5   47.81    3.00
 -12  -4  -5   47.52    2.95
 -12  -4  -4    0.42    0.48
 -12  -4  -4    0.72    0.55
 -12  -4  -3   31.48    2.41
 -12  -4  -3   31.20    2.38
 -12  -4  -2   10.73    1.50
 -12  -4  -1    5.76    1.14
 -12  -4   0   19.75    2.00
 -12  -4   1   28.47    2.39
 -12  -4   2   18.12    2.02
 -12  -4   2   17.59    1.94
 -12  -4   3   16.56    1.87
 -12  -4   3   15.77    1.99
 -12  -4   4   14.41    1.81
 -12  -4   4   15.53    2.02
 -12  -4   5    0.25    0.57
 -12  -4   5    0.94    0.76
 -12  -4   6   25.93    2.76
 -12  -4   7   -0.28    0.87
 -12  -4   8   20.09    2.58
 -12  -3 -14   12.57    1.94
 -12  -3 -13    6.57    1.40
 -12  -3 -12   19.08    2.22
 -12  -3 -11   10.93    1.66
 -12  -3 -10   29.22    2.58
 -12  -3  -9   14.68    1.85
 -12  -3  -8   19.08    2.03
 -12  -3  -8   19.24    1.84
 -12  -3  -7   26.47    2.17
 -12  -3  -7   23.90    2.19
 -12  -3  -6    7.54    1.19
 -12  -3  -6    6.83    1.16
 -12  -3  -5   52.44    3.07
 -12  -3  -5   49.45    3.03
 -12  -3  -4    0.92    0.59
 -12  -3  -4    1.40    0.74
 -12  -3  -3   69.33    3.60
 -12  -3  -3   70.95    3.55
 -12  -3  -2    1.88    0.74
 -12  -3  -2    2.16    0.75
 -12  -3  -1   41.86    2.85
 -12  -3   0    1.29    0.67
 -12  -3   1   19.72    2.02
 -12  -3   2    5.47    1.21
 -12  -3   2    4.23    1.02
 -12  -3   3   14.56    1.73
 -12  -3   3   14.30    1.86
 -12  -3   4   10.29    1.66
 -12  -3   5    6.41    1.29
 -12  -3   6    8.65    1.64
 -12  -3   7    8.68    1.64
 -12  -3   8   11.57    1.94
 -12  -3   9    4.17    1.28
 -12  -2 -13    2.62    1.00
 -12  -2 -12   23.25    2.47
 -12  -2 -11    3.96    1.14
 -12  -2 -10   33.35    2.80
 -12  -2  -9    1.98    0.83
 -12  -2  -8   45.11    3.09
 -12  -2  -7    5.72    1.18
 -12  -2  -6   29.55    2.39
 -12  -2  -5   10.49    1.41
 -12  -2  -4    3.72    0.89
 -12  -2  -4    4.98    1.04
 -12  -2  -3   33.14    2.41
 -12  -2  -3   36.39    2.63
 -12  -2  -2   11.81    1.51
 -12  -2  -2   12.40    1.58
 -12  -2  -1   53.76    3.26
 -12  -2  -1   51.21    2.93
 -12  -2   1   20.66    2.00
 -12  -2   2    4.53    1.05
 -12  -2   3   10.08    1.50
 -12  -2   4    0.35    0.55
 -12  -2   5   19.18    2.16
 -12  -2   6    2.36    0.89
 -12  -2   7   31.57    2.96
 -12  -2   8    3.88    1.17
 -12  -2   8    5.01    1.32
 -12  -2   9   10.03    1.82
 -12  -1 -13    6.33    1.35
 -12  -1 -12   23.61    2.51
 -12  -1 -11    3.90    1.10
 -12  -1 -10   17.21    2.05
 -12  -1  -9    2.21    0.80
 -12  -1  -8   19.31    2.07
 -12  -1  -7    0.51    0.52
 -12  -1  -6   38.44    2.71
 -12  -1  -5    1.62    0.78
 -12  -1  -4   44.25    2.80
 -12  -1  -3    3.40    0.83
 -12  -1  -2   22.15    1.95
 -12  -1  -1   17.82    1.76
 -12  -1   0    6.38    1.10
 -12  -1   1   38.06    2.60
 -12  -1   2    5.70    1.15
 -12  -1   3   20.72    2.06
 -12  -1   4    6.80    1.26
 -12  -1   5   19.53    2.18
 -12  -1   6    1.80    0.70
 -12  -1   7   16.21    2.07
 -12  -1   7   15.80    2.22
 -12  -1   8    1.19    0.58
 -12  -1   8    0.91    0.78
 -12  -1   9   16.76    2.32
 -12   0 -12    9.97    1.72
 -12   0 -11   17.79    2.16
 -12   0 -10   17.55    2.12
 -12   0  -9   10.10    1.57
 -12   0  -8    9.09    1.46
 -12   0  -7    7.13    1.24
 -12   0  -6    7.55    1.29
 -12   0  -5    0.67    0.59
 -12   0  -4   25.96    2.19
 -12   0  -3    2.00    0.78
 -12   0  -2   51.25    2.91
 -12   0   2   12.06    1.48
 -12   0   3   11.60    1.51
 -12   0   4    3.50    0.86
 -12   0   5   25.77    2.39
 -12   0   6    6.17    1.24
 -12   0   6    7.40    1.61
 -12   0   7   20.01    2.46
 -12   0   7   18.72    2.18
 -12   0   8    7.09    1.53
 -12   1 -12   -0.73    0.86
 -12   1 -11   12.24    1.91
 -12   1 -10    5.46    1.26
 -12   1  -9   12.33    1.75
 -12   1  -8   10.90    1.62
 -12   1  -7   11.54    1.59
 -12   1  -6    8.45    1.35
 -12   1  -5   15.03    1.74
 -12   1  -4   23.63    2.06
 -12   1  -3    5.49    0.99
 -12   1   4   16.84    2.20
 -12   1   5   10.38    1.80
 -12   1   6   20.07    2.41
 -12   1   7    7.56    1.58
 -12   1   8   17.91    2.38
 -12   2 -11   26.72    2.81
 -12   2 -10    1.43    0.78
 -12   2  -9   25.01    2.51
 -12   2  -8    0.25    0.61
 -12   2  -7   24.03    2.30
 -12   2  -7   22.50    2.22
 -12   2  -6   13.13    1.77
 -12   2  -6   12.13    1.64
 -12   2  -5   29.67    2.43
 -12   2  -5   33.65    2.84
 -12   2  -4   21.54    2.34
 -12   2  -3   33.12    2.87
 -12   2  -2   12.91    1.87
 -12   2  -1   22.52    2.41
 -12   2   0   14.44    2.01
 -12   2   1    4.90    1.21
 -12   2   2   36.87    3.16
 -12   2   3    4.94    1.37
 -12   2   4   48.46    3.67
 -12   2   5    2.55    1.01
 -12   2   6   33.02    3.16
 -12   2   7   -0.10    0.64
 -12   3  -9   27.61    2.73
 -12   3  -8    5.84    1.26
 -12   3  -7   24.87    2.43
 -12   3  -6    0.54    0.57
 -12   3  -6    0.62    0.47
 -12   3  -5   12.05    1.71
 -12   3  -4    1.04    0.84
 -12   3  -3   17.20    2.05
 -12   3  -2    2.33    0.89
 -12   3  -1   35.11    3.01
 -12   3   0    3.14    1.11
 -12   3   1   34.55    3.07
 -12   3   2    2.26    0.92
 -12   3   3   15.30    2.11
 -12   3   4    6.60    1.50
 -12   3   5    2.48    1.06
 -12   3   6   12.44    2.00
 -12   4  -8    6.91    1.38
 -12   4  -7    9.02    1.49
 -12   4  -6    6.80    1.33
 -12   4  -5   17.07    2.06
 -12   4  -4   12.01    1.75
 -12   4  -3   19.73    2.29
 -12   4  -2    3.44    1.10
 -12   4  -1   29.76    2.86
 -12   4   0   -0.37    0.59
 -12   4   1   28.60    2.83
 -12   4   2    5.33    1.34
 -12   4   3   16.41    2.23
 -12   4   4    2.93    1.16
 -12   4   5    6.98    1.53
 -12   5  -5   15.98    2.02
 -12   5  -4   21.40    2.38
 -12   5  -3   22.72    2.50
 -12   5  -2   19.98    2.39
 -12   5  -1   15.84    2.16
 -12   5   0   10.10    1.75
 -12   5   1   16.40    2.25
 -12   5   2    2.39    1.08
 -12   5   3   25.71    2.82
 -12   5   4    1.14    0.91
 -12   6  -4   20.72    2.40
 -12   6  -3    0.42    0.52
 -12   6  -2   14.92    2.05
 -12   6  -1    5.44    1.36
 -12   6   0   22.32    2.59
 -12   6   1    7.57    1.58
 -12   6   2   17.45    2.36
 -12   7  -4   24.96    2.71
 -12   7  -3    3.90    1.12
 -12   7  -2   19.42    2.47
 -12   7  -1    0.33    0.51
 -12   7   0   16.90    2.33
 -11 -18  -9   34.35    3.17
 -11 -18  -8    3.83    1.46
 -11 -18  -7   42.40    3.59
 -11 -18  -6    4.41    1.51
 -11 -18  -5   29.34    3.08
 -11 -18  -4    3.01    1.14
 -11 -17 -12   13.63    2.15
 -11 -17 -11   23.67    2.79
 -11 -17 -10   10.79    1.95
 -11 -17  -9   16.79    2.35
 -11 -17  -9   16.76    2.19
 -11 -17  -8   18.18    2.50
 -11 -17  -8   18.79    2.39
 -11 -17  -7    7.64    1.73
 -11 -17  -7   13.58    2.09
 -11 -17  -6   12.68    2.14
 -11 -17  -6   13.55    2.23
 -11 -17  -5   13.85    2.17
 -11 -17  -5   10.55    1.87
 -11 -17  -4    1.34    0.96
 -11 -17  -4    0.64    0.71
 -11 -17  -3   24.36    2.72
 -11 -17  -3   31.34    3.24
 -11 -17  -2   -1.42    1.15
 -11 -17  -1   21.16    2.58
 -11 -16 -14   29.72    2.92
 -11 -16 -13    0.42    0.79
 -11 -16 -12   21.27    2.57
 -11 -16 -11    0.48    0.73
 -11 -16 -10   13.76    2.11
 -11 -16  -9    5.80    1.44
 -11 -16  -8   14.27    2.00
 -11 -16  -8   13.57    2.14
 -11 -16  -7    4.40    1.28
 -11 -16  -7    6.39    1.42
 -11 -16  -6    9.34    1.71
 -11 -16  -6    9.28    1.79
 -11 -16  -5    0.64    0.67
 -11 -16  -5    2.74    1.08
 -11 -16  -4    2.58    0.98
 -11 -16  -4    3.19    1.17
 -11 -16  -3    8.93    1.57
 -11 -16  -3   10.60    1.92
 -11 -16  -2    0.92    0.90
 -11 -16  -2   -1.33    1.11
 -11 -16  -1   12.96    1.86
 -11 -16  -1   17.57    2.36
 -11 -16   0    2.32    0.89
 -11 -16   0    4.97    1.43
 -11 -15 -14   18.38    2.19
 -11 -15 -13    1.28    0.69
 -11 -15 -12   15.53    2.08
 -11 -15 -11   -0.13    0.71
 -11 -15 -10   25.45    2.68
 -11 -15  -9   -0.21    0.60
 -11 -15  -8   21.37    2.27
 -11 -15  -8   21.61    2.51
 -11 -15  -7    8.21    1.53
 -11 -15  -7    7.17    1.47
 -11 -15  -6   24.01    2.66
 -11 -15  -6   25.18    2.52
 -11 -15  -5   18.98    2.34
 -11 -15  -5   18.07    2.10
 -11 -15  -4   23.09    2.60
 -11 -15  -4   19.21    2.19
 -11 -15  -3   19.31    2.38
 -11 -15  -3   17.37    2.08
 -11 -15  -2   15.33    2.00
 -11 -15  -2   18.19    2.35
 -11 -15  -1    8.89    1.59
 -11 -15  -1   13.02    2.00
 -11 -15   0    8.04    1.57
 -11 -15   1    6.67    1.48
 -11 -15   2    1.78    0.88
 -11 -15   3   16.48    2.27
 -11 -14 -15   10.53    1.88
 -11 -14 -14    9.74    1.80
 -11 -14 -14    7.13    1.37
 -11 -14 -13    5.90    1.37
 -11 -14 -12   17.55    2.12
 -11 -14 -11    0.06    0.54
 -11 -14 -10   40.98    3.22
 -11 -14  -9    3.45    1.06
 -11 -14  -8   42.22    3.30
 -11 -14  -7    6.96    1.43
 -11 -14  -7    8.58    1.48
 -11 -14  -6   38.85    2.89
 -11 -14  -6   45.26    3.42
 -11 -14  -5   -0.05    0.51
 -11 -14  -5    0.36    0.64
 -11 -14  -4   55.67    3.78
 -11 -14  -4   49.26    3.25
 -11 -14  -3    2.63    0.96
 -11 -14  -3    1.72    0.66
 -11 -14  -2   50.17    3.43
 -11 -14  -2   56.88    3.85
 -11 -14  -1   12.53    1.87
 -11 -14  -1   10.87    1.68
 -11 -14   0   43.45    3.43
 -11 -14   1    4.46    1.23
 -11 -14   2   33.68    3.10
 -11 -14   3    5.37    1.40
 -11 -14   4    5.88    1.39
 -11 -13 -15   20.15    2.45
 -11 -13 -14    3.24    1.02
 -11 -13 -14    5.44    1.37
 -11 -13 -13   47.67    3.53
 -11 -13 -13   43.45    3.07
 -11 -13 -12    6.24    1.27
 -11 -13 -12    7.41    1.51
 -11 -13 -11   26.33    2.45
 -11 -13 -10   19.67    2.13
 -11 -13  -9   19.96    2.17
 -11 -13  -8   16.19    2.03
 -11 -13  -7   13.59    1.82
 -11 -13  -7   16.12    1.81
 -11 -13  -6   28.46    2.64
 -11 -13  -6   26.81    2.30
 -11 -13  -5   16.59    1.81
 -11 -13  -5   16.39    2.04
 -11 -13  -4   26.37    2.27
 -11 -13  -4   27.06    2.56
 -11 -13  -3    8.02    1.33
 -11 -13  -3    8.58    1.54
 -11 -13  -2   26.16    2.53
 -11 -13  -2   23.36    2.21
 -11 -13  -1   -0.74    0.73
 -11 -13  -1    0.07    0.53
 -11 -13   0   48.29    3.53
 -11 -13   1    0.39    0.60
 -11 -13   2   48.21    3.56
 -11 -13   3    3.95    1.18
 -11 -13   4   35.33    3.11
 -11 -13   5    0.33    0.57
 -11 -12 -16   15.30    2.17
 -11 -12 -15   21.93    2.49
 -11 -12 -14    3.32    1.08
 -11 -12 -13   25.37    2.24
 -11 -12 -13   28.67    2.76
 -11 -12 -12    1.57    0.72
 -11 -12 -12    3.02    1.04
 -11 -12 -11   50.99    3.53
 -11 -12 -11   46.88    3.13
 -11 -12 -10   -0.22    0.56
 -11 -12 -10    0.67    0.78
 -11 -12  -9   67.29    3.76
 -11 -12  -8    0.02    0.57
 -11 -12  -7   47.60    3.21
 -11 -12  -6    8.61    1.29
 -11 -12  -6    7.91    1.40
 -11 -12  -5   23.54    1.98
 -11 -12  -5   22.74    2.26
 -11 -12  -4   20.74    1.90
 -11 -12  -4   22.18    2.27
 -11 -12  -3   24.32    2.07
 -11 -12  -3   22.53    2.28
 -11 -12  -2   17.31    1.82
 -11 -12  -2   19.91    2.16
 -11 -12  -1   26.58    2.53
 -11 -12   0   29.79    2.70
 -11 -12   1    9.65    1.58
 -11 -12   2   17.89    2.14
 -11 -12   3    1.03    0.75
 -11 -12   4   27.71    2.68
 -11 -12   5    1.12    0.95
 -11 -12   5    1.67    0.81
 -11 -12   6   30.93    2.89
 -11 -11 -16    7.09    1.52
 -11 -11 -15   20.31    2.44
 -11 -11 -14   16.25    2.04
 -11 -11 -13   19.91    1.95
 -11 -11 -13   20.80    2.35
 -11 -11 -12   13.05    1.83
 -11 -11 -12   12.31    1.58
 -11 -11 -11   28.81    2.66
 -11 -11 -11   23.93    2.15
 -11 -11 -10    6.74    1.36
 -11 -11 -10    6.52    1.18
 -11 -11  -9   73.73    3.77
 -11 -11  -9   79.49    4.18
 -11 -11  -8    2.35    0.83
 -11 -11  -7   60.19    3.48
 -11 -11  -6    0.27    0.51
 -11 -11  -5   42.04    2.46
 -11 -11  -5   45.32    3.05
 -11 -11  -4    0.25    0.46
 -11 -11  -4    0.05    0.47
 -11 -11  -3   23.58    2.26
 -11 -11  -3   24.15    1.94
 -11 -11  -2    3.47    0.79
 -11 -11  -2    4.87    1.18
 -11 -11  -1   39.34    2.96
 -11 -11   0   14.44    1.86
 -11 -11   1   26.50    2.46
 -11 -11   2   14.29    1.87
 -11 -11   3   12.60    1.80
 -11 -11   4   10.67    1.63
 -11 -11   5    1.27    0.81
 -11 -11   5    1.25    0.93
 -11 -11   6   12.57    2.30
 -11 -11   6   15.49    2.03
 -11 -10 -16   15.68    2.13
 -11 -10 -15    0.81    0.79
 -11 -10 -14   25.53    2.56
 -11 -10 -13   19.19    2.21
 -11 -10 -13   18.41    1.84
 -11 -10 -12   38.37    2.59
 -11 -10 -12   42.12    3.18
 -11 -10 -11   24.30    2.41
 -11 -10 -11   22.11    2.01
 -11 -10 -10   32.79    2.45
 -11 -10 -10   33.38    2.75
 -11 -10  -9   22.29    2.24
 -11 -10  -9   22.82    2.08
 -11 -10  -8    2.33    0.72
 -11 -10  -8    3.77    1.02
 -11 -10  -7   13.81    1.81
 -11 -10  -7   15.03    1.76
 -11 -10  -6    2.97    0.90
 -11 -10  -5   33.39    2.55
 -11 -10  -4    7.14    1.28
 -11 -10  -4    7.76    1.01
 -11 -10  -3   33.74    2.59
 -11 -10  -3   34.64    2.15
 -11 -10  -2    2.16    0.81
 -11 -10  -1   40.63    2.90
 -11 -10   0   -0.02    0.49
 -11 -10   1   22.64    2.22
 -11 -10   2   10.15    1.56
 -11 -10   3   25.40    2.41
 -11 -10   4    8.81    1.43
 -11 -10   5   15.11    2.41
 -11 -10   5   16.44    2.01
 -11 -10   6    4.08    1.10
 -11 -10   6    3.15    1.25
 -11 -10   7    5.22    1.15
 -11  -9 -16   27.68    2.74
 -11  -9 -15    8.53    1.57
 -11  -9 -14   26.67    2.60
 -11  -9 -13   10.02    1.61
 -11  -9 -12   20.32    1.84
 -11  -9 -12   20.01    2.21
 -11  -9 -11    1.69    0.62
 -11  -9 -11    1.15    0.50
 -11  -9 -10   32.19    2.64
 -11  -9 -10   30.63    2.29
 -11  -9  -9    3.57    0.90
 -11  -9  -9    3.68    1.06
 -11  -9  -8   49.52    3.18
 -11  -9  -8   46.20    2.85
 -11  -9  -7    1.05    0.67
 -11  -9  -7    0.61    0.56
 -11  -9  -6   32.51    2.56
 -11  -9  -6   30.39    2.36
 -11  -9  -5   12.74    1.58
 -11  -9  -4   39.84    2.74
 -11  -9  -3   31.41    2.44
 -11  -9  -2    4.95    1.02
 -11  -9  -1   40.37    2.83
 -11  -9   0   10.03    1.50
 -11  -9   1   24.87    2.28
 -11  -9   2    4.61    1.09
 -11  -9   3   22.59    2.22
 -11  -9   4    0.70    0.66
 -11  -9   5   16.44    1.93
 -11  -9   5   17.02    2.45
 -11  -9   6    1.77    0.98
 -11  -9   6    0.38    0.51
 -11  -9   7   29.50    3.38
 -11  -9   7   27.59    2.55
 -11  -9   8    3.96    1.29
 -11  -8 -16    8.93    1.64
 -11  -8 -15    9.14    1.62
 -11  -8 -14   19.84    2.25
 -11  -8 -13    8.38    1.51
 -11  -8 -12   22.87    1.90
 -11  -8 -12   24.54    2.37
 -11  -8 -11    7.16    1.33
 -11  -8 -11    6.80    1.10
 -11  -8 -10   12.68    1.44
 -11  -8 -10   13.38    1.72
 -11  -8  -9    0.08    0.47
 -11  -8  -9    0.19    0.50
 -11  -8  -8   56.37    3.05
 -11  -8  -8   59.57    3.45
 -11  -8  -7    2.03    0.75
 -11  -8  -7    1.25    0.56
 -11  -8  -6   83.30    3.95
 -11  -8  -6   79.96    3.68
 -11  -8  -5    1.88    0.76
 -11  -8  -5    4.07    1.01
 -11  -8  -4   68.11    3.44
 -11  -8  -3    8.72    1.34
 -11  -8  -2   21.15    1.98
 -11  -8  -1   17.56    1.87
 -11  -8   0   15.26    1.75
 -11  -8   1   25.33    2.23
 -11  -8   2   11.21    1.52
 -11  -8   3   37.20    2.75
 -11  -8   4   19.97    2.10
 -11  -8   5   25.89    2.35
 -11  -8   5   28.21    3.01
 -11  -8   6    5.30    1.18
 -11  -8   6    5.97    1.46
 -11  -8   7   17.42    2.03
 -11  -8   7   19.40    2.64
 -11  -8   8    0.05    0.59
 -11  -8   8    1.41    1.03
 -11  -8   9   26.29    3.11
 -11  -7 -16    0.60    0.87
 -11  -7 -15   32.34    2.94
 -11  -7 -14    6.23    1.35
 -11  -7 -13   19.49    2.17
 -11  -7 -12   38.41    2.97
 -11  -7 -12   37.96    2.35
 -11  -7 -11   18.62    1.69
 -11  -7 -11   19.60    2.10
 -11  -7 -10   40.64    2.49
 -11  -7 -10   37.91    2.82
 -11  -7  -9   29.13    2.43
 -11  -7  -9   26.62    2.05
 -11  -7  -8   22.53    2.11
 -11  -7  -8   19.92    1.81
 -11  -7  -7   11.64    1.39
 -11  -7  -7   11.43    1.50
 -11  -7  -6   30.34    2.40
 -11  -7  -6   31.09    2.27
 -11  -7  -5    0.30    0.44
 -11  -7  -5    0.52    0.44
 -11  -7  -4   65.84    3.41
 -11  -7  -4   63.70    3.29
 -11  -7  -3    3.79    0.93
 -11  -7  -2   80.28    3.75
 -11  -7  -1    5.04    1.01
 -11  -7   0   67.73    3.52
 -11  -7   1   13.40    1.61
 -11  -7   2   25.91    2.23
 -11  -7   3   16.19    1.82
 -11  -7   4   24.80    2.27
 -11  -7   4   24.85    2.68
 -11  -7   5   24.74    2.77
 -11  -7   5   25.89    2.35
 -11  -7   6   20.86    2.16
 -11  -7   6   20.78    2.64
 -11  -7   7    9.19    1.92
 -11  -7   7    8.19    1.42
 -11  -7   8    4.81    1.08
 -11  -7   8    5.74    1.59
 -11  -6 -16    0.67    0.88
 -11  -6 -15   54.18    3.78
 -11  -6 -14    3.27    1.07
 -11  -6 -13   53.06    3.54
 -11  -6 -12    0.11    0.54
 -11  -6 -11   46.66    3.16
 -11  -6 -11   46.73    2.57
 -11  -6 -10    3.74    0.77
 -11  -6 -10    4.68    1.09
 -11  -6  -9   34.21    2.61
 -11  -6  -9   33.38    2.26
 -11  -6  -8   28.93    2.36
 -11  -6  -8   29.09    2.15
 -11  -6  -7   52.94    2.86
 -11  -6  -7   54.05    3.16
 -11  -6  -6   22.23    2.00
 -11  -6  -6   19.69    1.81
 -11  -6  -5   31.82    2.36
 -11  -6  -5   29.05    2.16
 -11  -6  -4   12.01    1.47
 -11  -6  -4   14.53    1.63
 -11  -6  -3   14.31    1.59
 -11  -6  -3   14.87    1.64
 -11  -6  -2   42.81    2.72
 -11  -6  -1   11.83    1.52
 -11  -6   0   63.16    3.36
 -11  -6   1    2.85    0.90
 -11  -6   2   66.79    3.54
 -11  -6   3    1.88    0.71
 -11  -6   4   28.79    2.74
 -11  -6   4   30.64    2.45
 -11  -6   5    0.14    0.47
 -11  -6   5    0.43    0.65
 -11  -6   6    6.63    1.51
 -11  -6   6    6.52    1.21
 -11  -6   7   12.24    2.04
 -11  -6   7   10.53    1.51
 -11  -6   8   13.01    1.77
 -11  -6   8   14.55    2.27
 -11  -5 -16    5.75    1.44
 -11  -5 -15   20.65    2.34
 -11  -5 -14    2.68    1.01
 -11  -5 -13   18.94    2.11
 -11  -5 -12    4.19    1.13
 -11  -5 -11   50.77    3.29
 -11  -5 -11   49.84    2.65
 -11  -5 -10    0.78    0.57
 -11  -5 -10    1.52    0.57
 -11  -5  -9   35.77    2.29
 -11  -5  -9   37.40    2.72
 -11  -5  -8    3.46    0.92
 -11  -5  -8    3.65    0.82
 -11  -5  -7   42.98    2.78
 -11  -5  -7   43.38    2.57
 -11  -5  -6   21.96    1.97
 -11  -5  -6   18.73    1.74
 -11  -5  -5   70.45    3.34
 -11  -5  -5   70.20    3.45
 -11  -5  -4   14.82    1.58
 -11  -5  -4   14.23    1.57
 -11  -5  -3   34.56    2.41
 -11  -5  -3   33.90    2.36
 -11  -5  -2    4.93    0.99
 -11  -5  -1   23.48    2.02
 -11  -5   0    9.64    1.34
 -11  -5   1   21.79    1.99
 -11  -5   2   31.86    2.44
 -11  -5   3    3.86    0.96
 -11  -5   4   48.70    3.13
 -11  -5   4   51.89    3.62
 -11  -5   5    1.62    0.72
 -11  -5   5    1.61    0.86
 -11  -5   6   23.12    2.63
 -11  -5   6   24.11    2.26
 -11  -5   7   -0.20    0.50
 -11  -5   7    0.14    0.63
 -11  -5   8   12.89    2.07
 -11  -5   9    0.06    0.83
 -11  -4 -15    0.63    0.57
 -11  -4 -14   10.80    1.72
 -11  -4 -13   -0.58    0.78
 -11  -4 -12    7.37    1.35
 -11  -4 -11   27.34    2.43
 -11  -4 -10    5.45    1.19
 -11  -4 -10    6.58    1.02
 -11  -4  -9   56.99    2.90
 -11  -4  -9   59.55    3.42
 -11  -4  -8    4.48    0.99
 -11  -4  -8    4.31    0.86
 -11  -4  -7   60.15    3.02
 -11  -4  -7   59.52    3.24
 -11  -4  -6    2.77    0.72
 -11  -4  -6    3.10    0.77
 -11  -4  -5   38.61    2.53
 -11  -4  -5   37.90    2.44
 -11  -4  -4    0.92    0.55
 -11  -4  -4   -0.15    0.38
 -11  -4  -3   43.62    2.67
 -11  -4  -3   45.33    2.70
 -11  -4  -2    7.52    1.18
 -11  -4  -2    6.72    1.12
 -11  -4  -1   41.95    2.71
 -11  -4   0    6.11    1.07
 -11  -4   1   36.62    2.58
 -11  -4   2   25.75    2.22
 -11  -4   3   21.05    2.01
 -11  -4   3   20.65    2.15
 -11  -4   4   16.11    1.99
 -11  -4   4   17.34    1.85
 -11  -4   5   15.54    2.01
 -11  -4   5   14.08    1.66
 -11  -4   6   24.55    2.59
 -11  -4   6   21.47    2.09
 -11  -4   7    7.63    1.60
 -11  -4   8   27.33    2.97
 -11  -4   9    5.29    1.33
 -11  -3 -15    0.27    0.60
 -11  -3 -14   37.38    3.15
 -11  -3 -13    0.39    0.52
 -11  -3 -12   41.21    3.11
 -11  -3 -11    0.58    0.65
 -11  -3 -10   27.44    2.40
 -11  -3 -10   32.58    2.17
 -11  -3  -9   12.98    1.64
 -11  -3  -9   15.93    1.55
 -11  -3  -8   16.59    1.78
 -11  -3  -8   14.99    1.52
 -11  -3  -7   46.53    2.91
 -11  -3  -7   47.87    2.72
 -11  -3  -6   22.14    1.88
 -11  -3  -6   20.44    1.91
 -11  -3  -5   26.10    2.07
 -11  -3  -5   26.00    2.10
 -11  -3  -4   24.81    2.02
 -11  -3  -4   26.22    2.08
 -11  -3  -3   24.49    2.04
 -11  -3  -3   24.27    1.96
 -11  -3  -2    5.58    1.01
 -11  -3  -2    5.16    0.99
 -11  -3  -1   41.25    2.66
 -11  -3   0    0.27    0.55
 -11  -3   1   72.82    3.61
 -11  -3   2    0.35    0.56
 -11  -3   3   61.10    3.38
 -11  -3   3   61.90    3.60
 -11  -3   4    1.19    0.80
 -11  -3   4    0.34    0.59
 -11  -3   5   47.52    3.36
 -11  -3   5   46.61    3.04
 -11  -3   6    3.71    1.06
 -11  -3   7    9.48    1.62
 -11  -3   8   18.81    2.32
 -11  -3   9    5.67    1.46
 -11  -3  10   18.79    2.37
 -11  -2 -14   31.84    2.97
 -11  -2 -13    0.10    0.64
 -11  -2 -12   43.70    3.26
 -11  -2 -11    0.43    0.67
 -11  -2 -10   69.77    3.86
 -11  -2  -9    0.92    0.69
 -11  -2  -8   50.20    3.11
 -11  -2  -7    2.85    0.85
 -11  -2  -7    2.74    0.71
 -11  -2  -6   46.84    2.72
 -11  -2  -6   45.52    2.80
 -11  -2  -5   11.57    1.39
 -11  -2  -5   12.05    1.44
 -11  -2  -4   27.45    2.13
 -11  -2  -4   30.86    2.26
 -11  -2  -3   26.29    2.13
 -11  -2  -3   24.60    1.99
 -11  -2  -2   46.57    2.83
 -11  -2  -2   44.30    2.60
 -11  -2  -1   37.97    2.57
 -11  -2  -1   36.52    2.35
 -11  -2   0   18.97    1.84
 -11  -2   1   38.36    2.67
 -11  -2   2   10.95    1.42
 -11  -2   2   12.50    1.55
 -11  -2   3   53.71    3.24
 -11  -2   4    1.25    0.73
 -11  -2   5   38.70    2.96
 -11  -2   6    1.56    0.79
 -11  -2   7   27.02    2.68
 -11  -2   8    0.48    0.54
 -11  -2   9   11.83    1.95
 -11  -2   9   10.62    1.81
 -11  -2  10    1.74    0.83
 -11  -1 -12   11.21    1.73
 -11  -1 -11    6.11    1.19
 -11  -1 -10   32.65    2.70
 -11  -1  -9    5.73    1.18
 -11  -1  -8   78.24    3.89
 -11  -1  -7    6.78    1.19
 -11  -1  -6   89.38    3.95
 -11  -1  -5    1.23    0.64
 -11  -1  -4   37.37    2.45
 -11  -1  -3    5.69    0.99
 -11  -1  -2   33.41    2.23
 -11  -1  -1   12.79    1.42
 -11  -1   1   15.22    1.60
 -11  -1   2   55.90    3.10
 -11  -1   3   21.30    2.01
 -11  -1   4   22.23    2.14
 -11  -1   5   15.18    1.83
 -11  -1   6    7.48    1.36
 -11  -1   7   19.98    2.22
 -11  -1   8    4.71    1.13
 -11  -1   8    5.05    1.20
 -11  -1   9   23.76    2.58
 -11  -1   9   20.17    2.40
 -11  -1  10    0.49    0.62
 -11  -1  11   14.39    2.12
 -11   0 -10    3.34    0.95
 -11   0  -9   14.75    1.80
 -11   0  -8    7.21    1.26
 -11   0  -7    7.09    1.21
 -11   0  -6   47.17    2.93
 -11   0  -5   18.31    1.80
 -11   0  -4   47.53    2.78
 -11   0  -3    5.60    1.02
 -11   0  -2   41.24    2.49
 -11   0  -1    2.71    0.68
 -11   0  -1    2.37    0.56
 -11   0   0   32.71    2.13
 -11   0   0   32.30    2.15
 -11   0   1    0.96    0.58
 -11   0   2   40.57    2.57
 -11   0   3    2.16    0.75
 -11   0   4   45.09    2.91
 -11   0   5    1.68    0.72
 -11   0   6   22.80    2.22
 -11   0   7    7.28    1.45
 -11   0   7    7.54    1.37
 -11   0   8   11.72    1.73
 -11   0   8   13.14    1.90
 -11   0   9   13.96    2.03
 -11   0  10    2.65    1.02
 -11   0  11   17.68    2.35
 -11   1  -8    4.13    1.00
 -11   1  -7   42.56    2.88
 -11   1  -6    6.58    1.18
 -11   1  -5   18.35    1.86
 -11   1  -4   18.96    1.78
 -11   1  -3   12.10    1.39
 -11   1  -2   37.02    2.33
 -11   1  -1   14.55    1.45
 -11   1   1    6.14    1.01
 -11   1   2   28.80    2.10
 -11   1   3    3.28    0.80
 -11   1   4   21.70    1.99
 -11   1   5    0.62    0.44
 -11   1   5    1.61    0.78
 -11   1   6   31.45    2.57
 -11   1   6   31.98    2.89
 -11   1   7    8.94    1.59
 -11   1   8   28.18    2.85
 -11   1   9    6.54    1.44
 -11   1  10   14.71    2.13
 -11   2  -8    1.00    0.61
 -11   2  -7   63.61    3.61
 -11   2  -7   69.96    3.66
 -11   2  -6    0.71    0.58
 -11   2  -6    0.83    0.70
 -11   2  -5   59.88    3.27
 -11   2  -4    1.23    0.64
 -11   2  -3   23.57    1.92
 -11   2  -2    8.60    1.17
 -11   2   2   28.04    2.65
 -11   2   3   29.26    2.71
 -11   2   4   29.01    2.73
 -11   2   5   22.82    2.46
 -11   2   6   29.62    2.84
 -11   2   7    3.33    1.17
 -11   2   8   28.02    2.85
 -11   2   9    0.13    0.49
 -11   2  10   17.76    2.35
 -11   3  -7   12.15    1.56
 -11   3  -6   10.27    1.46
 -11   3  -6   11.76    1.59
 -11   3  -5   32.83    2.48
 -11   3  -5   35.26    2.72
 -11   3  -4    3.35    0.94
 -11   3  -4    2.97    0.81
 -11   3  -3   82.40    4.23
 -11   3  -2    0.49    0.63
 -11   3  -1   61.65    3.78
 -11   3   0    3.65    1.06
 -11   3   1   30.83    2.77
 -11   3   2    5.62    1.25
 -11   3   3   23.20    2.45
 -11   3   4    5.70    1.33
 -11   3   5   15.21    2.06
 -11   3   6    6.96    1.49
 -11   3   7   24.96    2.70
 -11   3   8    7.16    1.57
 -11   3   9    4.52    1.22
 -11   4  -6   19.49    2.04
 -11   4  -5    8.01    1.24
 -11   4  -5    8.78    1.41
 -11   4  -4   11.72    1.69
 -11   4  -3   19.96    2.19
 -11   4  -2    3.25    1.01
 -11   4  -1   29.00    2.68
 -11   4   0    5.03    1.21
 -11   4   1   37.15    3.09
 -11   4   2    2.59    1.05
 -11   4   3   28.31    2.76
 -11   4   4    1.08    0.74
 -11   4   5    7.26    1.45
 -11   4   6    7.91    1.60
 -11   4   7    9.02    1.71
 -11   4   8   12.36    2.04
 -11   5  -6   23.69    2.28
 -11   5  -5    3.55    0.97
 -11   5  -4   25.08    2.45
 -11   5  -3    4.21    1.14
 -11   5  -2   19.61    2.23
 -11   5  -1    3.30    1.09
 -11   5   0   14.90    2.00
 -11   5   1   15.76    2.08
 -11   5   2   10.07    1.71
 -11   5   3   37.84    3.23
 -11   5   4    5.86    1.39
 -11   5   5   44.22    3.60
 -11   5   6    1.57    0.86
 -11   5   7   25.15    2.76
 -11   6  -5    0.57    0.52
 -11   6  -4   30.01    2.69
 -11   6  -3    0.21    0.52
 -11   6  -2   46.81    3.44
 -11   6  -1    4.20    1.10
 -11   6   0   47.34    3.57
 -11   6   1    9.49    1.74
 -11   6   2   20.89    2.43
 -11   6   3    9.07    1.64
 -11   6   4   19.19    2.41
 -11   6   5   17.32    2.28
 -11   6   6   19.29    2.50
 -11   7  -4   25.40    2.56
 -11   7  -3    8.92    1.62
 -11   7  -2   25.37    2.65
 -11   7  -1    1.92    0.87
 -11   7   0   30.09    2.94
 -11   7   1    0.59    0.71
 -11   7   2   39.45    3.43
 -11   7   3    0.26    0.63
 -11   7   4   32.01    3.17
 -11   7   5    0.69    0.62
 -11   8  -3   18.62    2.27
 -11   8  -2   11.65    1.84
 -11   8  -1   15.24    2.13
 -11   8   0   15.23    2.16
 -11   8   1   12.09    2.02
 -11   8   2   15.75    2.31
 -11   8   3    1.29    0.69
 -11   9  -2    4.59    1.24
 -11   9  -1   16.64    2.29
 -11   9   0    8.00    1.61
 -10 -19 -10    3.34    1.26
 -10 -19  -9   27.27    3.03
 -10 -19  -8    8.14    1.91
 -10 -19  -7   22.04    2.79
 -10 -18 -12   11.33    1.97
 -10 -18 -11   15.39    2.24
 -10 -18 -10    1.46    0.88
 -10 -18 -10    3.71    1.31
 -10 -18  -9   27.56    2.86
 -10 -18  -9   24.68    3.01
 -10 -18  -8    1.04    0.97
 -10 -18  -8    1.89    1.16
 -10 -18  -7   55.36    4.05
 -10 -18  -7   49.45    4.17
 -10 -18  -6    0.18    0.70
 -10 -18  -6    4.02    1.41
 -10 -18  -5   36.00    3.43
 -10 -18  -5   30.71    3.31
 -10 -18  -4    2.28    1.25
 -10 -18  -3   18.15    2.47
 -10 -18  -2    1.99    0.84
 -10 -17 -14   21.20    2.60
 -10 -17 -13    0.73    0.82
 -10 -17 -12   21.71    2.67
 -10 -17 -12   25.25    2.78
 -10 -17 -11    5.57    1.48
 -10 -17 -11    6.53    1.51
 -10 -17 -10   22.38    2.73
 -10 -17 -10   22.01    2.55
 -10 -17  -9    8.34    1.75
 -10 -17  -9    9.14    1.64
 -10 -17  -8   16.80    2.23
 -10 -17  -8   15.59    2.29
 -10 -17  -7   25.82    2.71
 -10 -17  -7   25.04    2.89
 -10 -17  -6    6.00    1.55
 -10 -17  -6   10.98    1.90
 -10 -17  -5   36.29    3.25
 -10 -17  -5   33.12    3.28
 -10 -17  -4    5.03    1.45
 -10 -17  -4    5.09    1.52
 -10 -17  -3   21.84    2.71
 -10 -17  -3   18.13    2.38
 -10 -17  -2    0.79    0.71
 -10 -17  -2    1.61    0.91
 -10 -17  -1   17.52    2.37
 -10 -17  -1   23.27    2.78
 -10 -17   0    0.56    0.91
 -10 -17   0   -1.23    1.31
 -10 -16 -14   16.64    2.24
 -10 -16 -13    1.05    0.63
 -10 -16 -12   33.95    3.13
 -10 -16 -12   36.93    3.24
 -10 -16 -11    0.97    0.66
 -10 -16 -11    1.70    1.02
 -10 -16 -10   44.64    3.37
 -10 -16 -10   44.04    3.63
 -10 -16  -9    1.08    0.80
 -10 -16  -9    2.50    1.07
 -10 -16  -8   46.73    3.71
 -10 -16  -8   49.01    3.48
 -10 -16  -7   13.82    2.10
 -10 -16  -7   14.91    2.05
 -10 -16  -6   18.94    2.32
 -10 -16  -6   16.74    2.29
 -10 -16  -5   18.68    2.34
 -10 -16  -5   15.74    2.23
 -10 -16  -4    3.80    1.21
 -10 -16  -4    5.25    1.36
 -10 -16  -3   17.35    2.25
 -10 -16  -3   18.35    2.39
 -10 -16  -2    7.47    1.55
 -10 -16  -2   10.08    1.86
 -10 -16  -1   12.67    1.88
 -10 -16  -1   15.20    2.21
 -10 -16   0    7.09    1.56
 -10 -16   0    3.93    0.99
 -10 -16   1   19.09    2.43
 -10 -16   1   15.62    2.16
 -10 -16   2    0.97    0.70
 -10 -16   3   15.70    2.24
 -10 -15 -14   16.11    2.11
 -10 -15 -13    6.87    1.48
 -10 -15 -12    8.03    1.63
 -10 -15 -11    8.78    1.63
 -10 -15 -11    7.44    1.54
 -10 -15 -10   11.54    1.82
 -10 -15 -10   12.70    1.84
 -10 -15  -9    0.09    0.71
 -10 -15  -9   -0.15    0.62
 -10 -15  -8   28.18    2.58
 -10 -15  -8   28.49    2.80
 -10 -15  -7    1.64    0.80
 -10 -15  -7    0.72    0.64
 -10 -15  -6   54.01    3.84
 -10 -15  -6   53.92    3.56
 -10 -15  -5    1.46    0.79
 -10 -15  -5    4.03    1.38
 -10 -15  -4   52.34    3.75
 -10 -15  -4   47.74    3.48
 -10 -15  -3    3.27    0.94
 -10 -15  -3    3.81    1.15
 -10 -15  -2   12.35    1.81
 -10 -15  -2   13.48    2.00
 -10 -15  -1    5.17    1.13
 -10 -15  -1    7.39    1.50
 -10 -15   0   10.21    1.79
 -10 -15   0    6.15    1.27
 -10 -15   1   25.84    2.72
 -10 -15   1   24.36    2.65
 -10 -15   2    3.52    1.18
 -10 -15   3   18.88    2.35
 -10 -15   4    1.73    0.90
 -10 -14 -16    0.88    0.95
 -10 -14 -15   19.06    2.32
 -10 -14 -14    4.63    1.22
 -10 -14 -14    2.44    0.87
 -10 -14 -13   12.38    1.79
 -10 -14 -12   11.54    1.69
 -10 -14 -11   11.16    1.73
 -10 -14 -11   11.68    1.71
 -10 -14 -10   24.15    2.35
 -10 -14 -10   21.52    2.30
 -10 -14  -9    2.48    0.95
 -10 -14  -9    2.41    0.82
 -10 -14  -8   23.41    2.22
 -10 -14  -8   24.33    2.49
 -10 -14  -7   10.59    1.62
 -10 -14  -7    8.55    1.53
 -10 -14  -6   29.48    2.52
 -10 -14  -6   29.44    2.72
 -10 -14  -5    8.53    1.57
 -10 -14  -5    4.58    1.23
 -10 -14  -4   42.96    3.31
 -10 -14  -4   38.82    2.94
 -10 -14  -3    0.83    0.88
 -10 -14  -3   -0.11    0.54
 -10 -14  -2   43.42    3.17
 -10 -14  -2   52.33    3.66
 -10 -14  -1   -0.36    0.78
 -10 -14  -1   -0.51    0.70
 -10 -14   0   18.69    2.25
 -10 -14   0   15.25    1.94
 -10 -14   1    3.75    1.08
 -10 -14   2   19.28    2.28
 -10 -14   3    4.32    1.19
 -10 -14   4    9.83    1.64
 -10 -14   5    3.68    1.07
 -10 -13 -17   18.43    2.30
 -10 -13 -16    2.81    1.11
 -10 -13 -15   19.81    2.35
 -10 -13 -14    0.47    0.76
 -10 -13 -14    0.35    0.56
 -10 -13 -13   28.75    2.48
 -10 -13 -13   33.00    2.87
 -10 -13 -12    2.55    0.86
 -10 -13 -12    2.36    1.00
 -10 -13 -11   30.84    2.63
 -10 -13 -10    7.07    1.32
 -10 -13 -10    7.28    1.34
 -10 -13  -9   47.22    3.01
 -10 -13  -9   46.49    3.22
 -10 -13  -8   14.34    1.70
 -10 -13  -8   15.02    1.93
 -10 -13  -7   38.77    2.68
 -10 -13  -7   37.14    2.93
 -10 -13  -6   19.48    2.19
 -10 -13  -6   21.94    2.11
 -10 -13  -5   25.29    2.25
 -10 -13  -5   22.24    2.28
 -10 -13  -4   19.53    2.08
 -10 -13  -4   20.97    2.24
 -10 -13  -3   11.59    1.74
 -10 -13  -3   11.26    1.54
 -10 -13  -2   43.38    3.20
 -10 -13  -2   39.85    2.89
 -10 -13  -1   -0.47    0.77
 -10 -13  -1    0.46    0.66
 -10 -13   0   48.60    3.41
 -10 -13   0   43.67    3.14
 -10 -13   1    1.17    0.71
 -10 -13   2   40.66    3.20
 -10 -13   3    0.91    0.73
 -10 -13   4   28.50    2.76
 -10 -13   5    0.37    0.69
 -10 -13   5    0.45    0.63
 -10 -12 -17   14.86    2.10
 -10 -12 -16   15.86    2.10
 -10 -12 -15   23.05    2.46
 -10 -12 -14   16.37    2.06
 -10 -12 -14   13.84    1.65
 -10 -12 -13   31.10    2.47
 -10 -12 -13   35.79    2.95
 -10 -12 -12   14.41    1.89
 -10 -12 -12   13.02    1.62
 -10 -12 -11   23.79    2.37
 -10 -12 -11   23.14    2.19
 -10 -12 -10    7.95    1.41
 -10 -12 -10    7.89    1.34
 -10 -12  -9   34.34    2.47
 -10 -12  -9   34.80    2.66
 -10 -12  -8    0.76    0.55
 -10 -12  -8    0.75    0.59
 -10 -12  -7   40.12    2.92
 -10 -12  -7   41.52    2.65
 -10 -12  -6    3.24    0.99
 -10 -12  -6    5.20    1.05
 -10 -12  -5   42.73    3.00
 -10 -12  -5   42.70    2.68
 -10 -12  -4    6.85    1.18
 -10 -12  -4    6.84    1.32
 -10 -12  -3   54.35    3.39
 -10 -12  -3   53.96    3.13
 -10 -12  -2    8.85    1.45
 -10 -12  -2    8.72    1.31
 -10 -12  -1   22.70    2.26
 -10 -12  -1   22.55    2.10
 -10 -12   0   21.17    2.20
 -10 -12   0   20.89    2.04
 -10 -12   1    3.98    1.05
 -10 -12   2   32.39    2.76
 -10 -12   3    6.86    1.32
 -10 -12   4   42.60    3.18
 -10 -12   5    3.59    1.10
 -10 -12   5    2.85    1.30
 -10 -12   6   21.99    2.98
 -10 -12   6   29.30    2.71
 -10 -11 -17    2.78    1.19
 -10 -11 -16   20.37    2.32
 -10 -11 -15    4.52    1.18
 -10 -11 -14   21.75    2.32
 -10 -11 -13   16.36    1.70
 -10 -11 -13   17.04    2.01
 -10 -11 -12   27.48    2.20
 -10 -11 -12   32.34    2.73
 -10 -11 -11   19.26    2.09
 -10 -11 -11   16.36    1.74
 -10 -11 -10    9.87    1.42
 -10 -11 -10   11.28    1.64
 -10 -11  -9   35.34    2.57
 -10 -11  -9   34.47    2.29
 -10 -11  -9   34.94    2.69
 -10 -11  -8   17.76    1.88
 -10 -11  -8   17.92    1.64
 -10 -11  -7   36.98    2.32
 -10 -11  -7   35.49    2.62
 -10 -11  -6    5.31    1.10
 -10 -11  -6    8.32    1.23
 -10 -11  -5   35.73    2.66
 -10 -11  -5   35.24    2.31
 -10 -11  -4    0.35    0.55
 -10 -11  -4    0.78    0.58
 -10 -11  -3   40.36    2.82
 -10 -11  -3   37.08    2.43
 -10 -11  -2    1.15    0.56
 -10 -11  -2    0.93    0.55
 -10 -11  -1   39.33    2.61
 -10 -11  -1   39.51    2.82
 -10 -11   0    5.21    1.20
 -10 -11   1   43.33    3.07
 -10 -11   2    0.53    0.63
 -10 -11   3   14.59    1.83
 -10 -11   4   23.57    2.34
 -10 -11   5    6.25    1.31
 -10 -11   5    5.09    1.51
 -10 -11   6   21.99    2.30
 -10 -11   6   18.58    2.65
 -10 -11   7    2.49    1.22
 -10 -10 -17    0.94    0.75
 -10 -10 -16   25.44    2.58
 -10 -10 -15   -0.11    0.51
 -10 -10 -14   17.22    2.09
 -10 -10 -13    5.65    1.25
 -10 -10 -13    4.31    0.93
 -10 -10 -12   29.75    2.57
 -10 -10 -12   29.01    2.17
 -10 -10 -11    7.12    1.30
 -10 -10 -11    7.13    1.16
 -10 -10 -10   37.13    2.49
 -10 -10 -10   40.76    2.90
 -10 -10  -9   14.40    1.62
 -10 -10  -9   15.87    1.81
 -10 -10  -8   38.93    2.60
 -10 -10  -8   42.69    2.30
 -10 -10  -8   42.60    2.89
 -10 -10  -7   28.86    2.37
 -10 -10  -7   30.23    2.32
 -10 -10  -7   30.88    1.98
 -10 -10  -6   46.47    2.85
 -10 -10  -6   46.95    2.41
 -10 -10  -5   77.80    3.12
 -10 -10  -5   77.31    3.68
 -10 -10  -4    8.17    1.29
 -10 -10  -4    8.26    1.09
 -10 -10  -3   66.93    3.03
 -10 -10  -3   64.74    3.43
 -10 -10  -2    1.95    0.75
 -10 -10  -2    1.47    0.54
 -10 -10  -1   37.53    2.38
 -10 -10  -1   36.29    2.62
 -10 -10   0    0.12    0.46
 -10 -10   1   64.41    3.58
 -10 -10   2    0.33    0.58
 -10 -10   3   45.14    3.07
 -10 -10   4    1.53    0.62
 -10 -10   5   26.18    2.44
 -10 -10   5   25.51    2.84
 -10 -10   6    7.19    1.36
 -10 -10   6    4.84    1.41
 -10 -10   7   19.13    2.12
 -10 -10   7   23.75    2.61
 -10 -10   7   19.27    2.73
 -10 -10   8    7.37    1.75
 -10  -9 -17    8.21    1.51
 -10  -9 -16    8.83    1.62
 -10  -9 -15    5.36    1.24
 -10  -9 -14   12.44    1.75
 -10  -9 -13    6.49    1.07
 -10  -9 -13    9.00    1.52
 -10  -9 -12   19.82    1.75
 -10  -9 -12   21.44    2.18
 -10  -9 -11    6.70    1.02
 -10  -9 -11    7.34    1.28
 -10  -9 -10   34.95    2.64
 -10  -9 -10   33.82    2.29
 -10  -9  -9    2.63    0.77
 -10  -9  -9    2.56    0.85
 -10  -9  -8   37.98    2.46
 -10  -9  -8   42.68    2.81
 -10  -9  -7    8.25    1.21
 -10  -9  -7    8.57    1.33
 -10  -9  -7    9.03    1.01
 -10  -9  -6   24.65    1.60
 -10  -9  -6   23.73    2.01
 -10  -9  -6   25.55    2.14
 -10  -9  -5   30.40    2.28
 -10  -9  -5   33.41    1.88
 -10  -9  -4   17.18    1.75
 -10  -9  -4   16.89    1.37
 -10  -9  -3   27.31    1.79
 -10  -9  -3   25.21    2.13
 -10  -9  -2   41.93    2.73
 -10  -9  -2   38.64    2.19
 -10  -9  -1   14.46    1.69
 -10  -9   0   20.10    1.95
 -10  -9   1   28.49    2.35
 -10  -9   2    1.28    0.65
 -10  -9   3   38.43    2.73
 -10  -9   4   -0.18    0.54
 -10  -9   5   45.58    3.77
 -10  -9   5   44.70    3.03
 -10  -9   6    0.28    0.52
 -10  -9   6    0.98    0.68
 -10  -9   7   23.65    2.97
 -10  -9   7   25.63    2.37
 -10  -9   8    1.81    0.95
 -10  -9   8    1.04    1.11
 -10  -9   9   12.76    2.09
 -10  -8 -17   23.42    2.52
 -10  -8 -16    3.62    1.11
 -10  -8 -15   22.34    2.36
 -10  -8 -14    6.48    1.28
 -10  -8 -13   12.02    1.66
 -10  -8 -12   10.27    1.23
 -10  -8 -12    8.56    1.35
 -10  -8 -11   11.53    1.58
 -10  -8 -11   10.00    1.22
 -10  -8 -10   15.45    1.55
 -10  -8 -10   15.24    1.75
 -10  -8  -9    9.21    1.26
 -10  -8  -9   10.91    1.48
 -10  -8  -8   36.04    2.57
 -10  -8  -8   32.95    2.24
 -10  -8  -7    0.21    0.43
 -10  -8  -7    0.99    0.56
 -10  -8  -6   34.47    2.47
 -10  -8  -6   33.17    1.65
 -10  -8  -6   32.98    2.29
 -10  -8  -5    2.86    0.81
 -10  -8  -5    1.46    0.35
 -10  -8  -5    2.13    0.66
 -10  -8  -4   34.56    1.78
 -10  -8  -4   35.86    2.41
 -10  -8  -3   -0.18    0.43
 -10  -8  -3    0.26    0.50
 -10  -8  -2   36.26    2.49
 -10  -8  -1   14.56    1.60
 -10  -8   0   47.94    2.87
 -10  -8   1   20.27    1.95
 -10  -8   2   27.78    2.26
 -10  -8   3   15.76    1.73
 -10  -8   4   11.40    1.51
 -10  -8   5   21.97    2.10
 -10  -8   5   20.31    2.47
 -10  -8   6    4.30    1.04
 -10  -8   6    3.16    1.19
 -10  -8   7   24.49    2.87
 -10  -8   7   26.84    2.37
 -10  -8   8    0.03    0.59
 -10  -8   8    0.44    0.81
 -10  -8   9   15.73    2.31
 -10  -8   9   14.57    2.42
 -10  -8  10    1.78    0.96
 -10  -7 -17   15.05    2.02
 -10  -7 -16    0.78    0.60
 -10  -7 -15   28.48    2.62
 -10  -7 -14    9.51    1.54
 -10  -7 -13   45.99    3.15
 -10  -7 -12   18.39    1.57
 -10  -7 -12   19.91    2.07
 -10  -7 -11   30.10    2.01
 -10  -7 -11   32.59    2.55
 -10  -7 -10   20.39    1.70
 -10  -7 -10   20.44    1.99
 -10  -7  -9   55.23    2.79
 -10  -7  -9   59.59    3.31
 -10  -7  -8   18.28    1.65
 -10  -7  -8   18.10    1.80
 -10  -7  -7   40.55    2.62
 -10  -7  -7   37.53    2.35
 -10  -7  -6   14.80    1.52
 -10  -7  -6   14.21    1.58
 -10  -7  -5   20.93    1.79
 -10  -7  -5   22.84    1.96
 -10  -7  -4  105.40    4.01
 -10  -7  -4  107.78    4.12
 -10  -7  -3   14.68    1.56
 -10  -7  -2  105.49    4.08
 -10  -7  -1    0.05    0.43
 -10  -7   0   69.33    3.38
 -10  -7   1    4.45    0.95
 -10  -7   2   47.27    2.88
 -10  -7   3    1.97    0.65
 -10  -7   4   52.81    3.10
 -10  -7   5    5.99    1.11
 -10  -7   5    4.59    1.22
 -10  -7   6   46.19    3.69
 -10  -7   6   40.10    2.77
 -10  -7   7    9.53    1.43
 -10  -7   7   10.32    1.88
 -10  -7   8   20.10    2.67
 -10  -7   8   19.74    2.07
 -10  -7   9   32.95    3.41
 -10  -7   9   31.92    3.29
 -10  -7  10    7.03    1.73
 -10  -6 -17   13.70    1.98
 -10  -6 -16    3.26    1.14
 -10  -6 -15   21.02    2.26
 -10  -6 -14    2.73    0.96
 -10  -6 -13   56.19    3.50
 -10  -6 -12    1.58    0.80
 -10  -6 -11   84.56    4.06
 -10  -6 -11   85.34    3.31
 -10  -6 -10    1.04    0.64
 -10  -6 -10    1.12    0.58
 -10  -6  -9   67.03    2.99
 -10  -6  -9   68.36    3.48
 -10  -6  -8    3.78    0.91
 -10  -6  -8    3.25    0.75
 -10  -6  -7   70.22    3.13
 -10  -6  -7   69.98    3.40
 -10  -6  -6   21.52    1.78
 -10  -6  -6   21.08    1.85
 -10  -6  -5   56.64    3.00
 -10  -6  -5   53.99    2.81
 -10  -6  -4   31.50    2.22
 -10  -6  -4   32.99    2.22
 -10  -6  -3   35.19    2.31
 -10  -6  -3   35.60    2.34
 -10  -6  -2   45.95    2.66
 -10  -6  -1   37.15    2.41
 -10  -6   0   36.10    2.42
 -10  -6   1   43.14    2.66
 -10  -6   2   20.09    1.87
 -10  -6   3    2.17    0.74
 -10  -6   4   45.68    2.87
 -10  -6   5    0.61    0.59
 -10  -6   5    0.66    0.66
 -10  -6   6   52.59    3.16
 -10  -6   6   52.05    3.81
 -10  -6   7   -0.22    0.60
 -10  -6   7    1.60    0.91
 -10  -6   8   39.35    2.83
 -10  -6   8   41.73    3.60
 -10  -6   9    4.89    1.07
 -10  -6   9    4.90    1.40
 -10  -6  10   17.18    2.52
 -10  -6  10   15.13    2.40
 -10  -5 -17    5.65    1.31
 -10  -5 -16   22.03    2.44
 -10  -5 -15   19.25    2.20
 -10  -5 -14   26.12    2.49
 -10  -5 -13   19.68    2.13
 -10  -5 -12   21.17    2.11
 -10  -5 -11   20.32    2.04
 -10  -5 -11   19.80    1.57
 -10  -5 -10   10.09    1.39
 -10  -5 -10   10.47    1.21
 -10  -5  -9   22.73    2.03
 -10  -5  -9   23.87    1.78
 -10  -5  -8   10.36    1.21
 -10  -5  -8   11.11    1.41
 -10  -5  -7   72.66    3.13
 -10  -5  -7   68.78    3.34
 -10  -5  -6    0.36    0.51
 -10  -5  -6    0.35    0.51
 -10  -5  -5  131.40    4.47
 -10  -5  -5  127.27    4.23
 -10  -5  -4    3.59    0.89
 -10  -5  -4    2.03    0.66
 -10  -5  -3  114.89    4.11
 -10  -5  -3  109.13    3.98
 -10  -5  -2    0.77    0.56
 -10  -5  -2    1.15    0.65
 -10  -5  -1   20.36    1.79
 -10  -5   0    9.99    1.30
 -10  -5   1   13.58    1.51
 -10  -5   2   17.83    1.73
 -10  -5   3   12.99    1.53
 -10  -5   4   11.00    1.42
 -10  -5   4    9.18    1.47
 -10  -5   5    3.81    0.88
 -10  -5   5    3.95    1.06
 -10  -5   6   23.62    2.53
 -10  -5   6   23.13    2.09
 -10  -5   7    1.54    0.72
 -10  -5   7    2.97    1.14
 -10  -5   8   17.98    2.36
 -10  -5   8   17.63    1.87
 -10  -5   9    0.29    0.74
 -10  -5  10   24.41    3.06
 -10  -5  10   23.24    2.89
 -10  -5  11   -0.09    0.88
 -10  -4 -16   32.01    2.95
 -10  -4 -15    0.37    0.57
 -10  -4 -14   29.42    2.63
 -10  -4 -13    4.59    1.01
 -10  -4 -12   20.62    2.12
 -10  -4 -11   18.40    1.92
 -10  -4 -11   18.84    1.54
 -10  -4 -10   18.84    1.55
 -10  -4 -10   18.63    1.89
 -10  -4  -9    9.24    1.13
 -10  -4  -9    9.61    1.34
 -10  -4  -8   20.72    1.87
 -10  -4  -8   21.03    1.69
 -10  -4  -7   11.84    1.30
 -10  -4  -7   11.34    1.41
 -10  -4  -6   19.80    1.69
 -10  -4  -6   18.50    1.74
 -10  -4  -5   30.00    2.12
 -10  -4  -5   28.98    2.01
 -10  -4  -4    5.52    0.89
 -10  -4  -4    6.92    1.02
 -10  -4  -3   68.46    3.17
 -10  -4  -3   66.47    3.09
 -10  -4  -2    1.19    0.69
 -10  -4  -2    1.00    0.61
 -10  -4  -1  101.79    3.92
 -10  -4   0    1.88    0.74
 -10  -4   1   19.54    1.76
 -10  -4   2   13.72    1.51
 -10  -4   3   15.24    1.63
 -10  -4   4   19.70    1.87
 -10  -4   4   19.53    2.09
 -10  -4   5   37.18    2.94
 -10  -4   5   34.80    2.50
 -10  -4   6   21.45    2.34
 -10  -4   6   21.88    2.03
 -10  -4   7   13.92    1.62
 -10  -4   7   15.50    2.08
 -10  -4   8   13.99    2.05
 -10  -4   9    8.71    1.61
 -10  -4  10   18.44    2.43
 -10  -4  11    0.92    0.85
 -10  -3 -16   13.84    1.96
 -10  -3 -15   -0.28    0.78
 -10  -3 -14   19.31    2.21
 -10  -3 -13    0.32    0.53
 -10  -3 -12   17.77    1.96
 -10  -3 -11    0.09    0.47
 -10  -3 -10   27.40    1.83
 -10  -3 -10   24.97    2.18
 -10  -3  -9    1.61    0.59
 -10  -3  -9    0.45    0.43
 -10  -3  -8   18.13    1.78
 -10  -3  -8   20.50    1.65
 -10  -3  -7    9.83    1.27
 -10  -3  -7   11.36    1.29
 -10  -3  -6    6.84    0.99
 -10  -3  -6    6.41    1.02
 -10  -3  -5   12.56    1.37
 -10  -3  -5   13.40    1.45
 -10  -3  -4   11.10    1.29
 -10  -3  -4   12.13    1.34
 -10  -3  -3   19.40    1.73
 -10  -3  -3   18.53    1.63
 -10  -3  -2    2.90    0.68
 -10  -3  -2    3.13    0.77
 -10  -3  -1   55.89    2.91
 -10  -3  -1   52.80    2.65
 -10  -3   0    2.80    0.72
 -10  -3   1   79.41    3.59
 -10  -3   2    0.57    0.46
 -10  -3   3   48.15    2.84
 -10  -3   3   49.02    3.05
 -10  -3   4    1.99    0.67
 -10  -3   4    2.58    0.86
 -10  -3   5   43.43    3.09
 -10  -3   5   43.72    2.79
 -10  -3   6   11.43    1.69
 -10  -3   6   11.21    1.48
 -10  -3   7   37.17    3.04
 -10  -3   8    3.42    1.07
 -10  -3   9   20.78    2.46
 -10  -3  10    3.06    1.06
 -10  -3  10    3.77    1.26
 -10  -3  11   13.81    2.50
 -10  -2 -11   17.55    1.93
 -10  -2 -10   40.07    2.83
 -10  -2  -9    4.43    0.98
 -10  -2  -8   30.73    2.03
 -10  -2  -8   29.36    2.28
 -10  -2  -7    1.18    0.54
 -10  -2  -7    1.69    0.65
 -10  -2  -6   40.38    2.39
 -10  -2  -6   39.40    2.47
 -10  -2  -5   12.76    1.39
 -10  -2  -5   14.31    1.47
 -10  -2  -4   80.42    3.42
 -10  -2  -4   77.60    3.31
 -10  -2  -3   10.97    1.27
 -10  -2  -3   12.86    1.42
 -10  -2  -2   50.79    2.77
 -10  -2  -2   47.65    2.53
 -10  -2  -1    8.38    1.07
 -10  -2  -1    8.57    1.22
 -10  -2   0   31.39    2.21
 -10  -2   1   30.06    2.21
 -10  -2   2    3.26    0.79
 -10  -2   2    2.68    0.73
 -10  -2   3   73.33    3.63
 -10  -2   3   77.63    3.62
 -10  -2   4    5.16    1.03
 -10  -2   4    4.78    1.06
 -10  -2   5   37.31    2.78
 -10  -2   6    8.35    1.39
 -10  -2   7   21.84    2.32
 -10  -2   8   -0.55    0.64
 -10  -2   9   32.15    2.96
 -10  -2  10    0.93    0.66
 -10  -2  10    0.73    0.71
 -10  -2  11   23.12    3.21
 -10  -1  -9   10.12    1.42
 -10  -1  -8   45.25    2.87
 -10  -1  -7   12.03    1.45
 -10  -1  -6   45.79    2.71
 -10  -1  -5    8.38    1.15
 -10  -1  -4   45.78    2.56
 -10  -1  -4   55.92    2.90
 -10  -1  -3    3.80    0.88
 -10  -1  -3    3.16    0.75
 -10  -1  -2   87.05    3.65
 -10  -1  -2   82.86    3.30
 -10  -1  -1    0.83    0.55
 -10  -1  -1    0.05    0.34
 -10  -1   0  108.17    4.16
 -10  -1   0  104.37    3.62
 -10  -1   1    1.24    0.70
 -10  -1   2   72.52    3.36
 -10  -1   3   21.40    1.94
 -10  -1   4   19.72    1.93
 -10  -1   5   36.13    2.65
 -10  -1   6   20.79    2.11
 -10  -1   7   33.49    2.77
 -10  -1   8   10.53    1.67
 -10  -1   9   18.82    2.20
 -10  -1   9   19.03    2.21
 -10  -1  10    2.59    0.97
 -10  -1  11   12.69    1.90
 -10   0  -7   15.54    1.64
 -10   0  -6   44.53    2.69
 -10   0  -5   25.29    1.98
 -10   0  -4   46.96    2.62
 -10   0  -3   35.30    2.21
 -10   0  -2   54.31    2.66
 -10   0  -1    4.68    0.80
 -10   0   0   58.38    2.66
 -10   0   0   55.58    2.63
 -10   0   1    2.04    0.61
 -10   0   2   65.93    3.11
 -10   0   3    0.59    0.42
 -10   0   4   57.19    3.14
 -10   0   5   -0.12    0.47
 -10   0   6   33.30    2.58
 -10   0   7    7.28    1.31
 -10   0   7    6.88    1.34
 -10   0   8   15.20    1.96
 -10   0   8   16.39    1.96
 -10   0   9    3.23    1.01
 -10   0  10   11.73    1.82
 -10   0  11    3.22    0.97
 -10   1  -6    7.77    1.20
 -10   1  -5   40.10    2.50
 -10   1  -4   18.20    1.65
 -10   1  -3   54.67    2.75
 -10   1  -2   24.43    1.80
 -10   1  -1   62.33    2.60
 -10   1  -1   63.73    2.79
 -10   1   0   14.45    1.33
 -10   1   0   16.22    1.41
 -10   1   1    7.51    1.00
 -10   1   2   20.73    1.71
 -10   1   3    4.16    0.85
 -10   1   4   54.41    2.99
 -10   1   5    4.01    0.87
 -10   1   6   36.34    2.92
 -10   1   6   33.86    2.54
 -10   1   7    1.92    0.70
 -10   1   7    3.08    1.02
 -10   1   8   17.75    2.12
 -10   1   9    0.30    0.44
 -10   1  10   17.20    2.16
 -10   1  11    7.19    1.48
 -10   1  12   16.18    2.20
 -10   2  -8   14.58    1.56
 -10   2  -7   55.39    3.06
 -10   2  -5   55.48    3.01
 -10   2  -4    9.39    1.22
 -10   2  -3   19.05    1.64
 -10   2  -2    0.24    0.32
 -10   2  -1   30.91    1.96
 -10   2   1   51.96    2.47
 -10   2   2   13.43    1.36
 -10   2   3   36.73    2.87
 -10   2   3   35.98    2.27
 -10   2   4   24.13    2.34
 -10   2   4   22.40    1.87
 -10   2   5   13.40    1.53
 -10   2   5   12.26    1.74
 -10   2   6   21.09    2.25
 -10   2   7    2.76    0.96
 -10   2   8   32.80    2.92
 -10   2   9    2.66    0.98
 -10   2  10   19.25    2.36
 -10   2  11   -0.33    0.57
 -10   2  12   17.17    2.30
 -10   3  -7    7.86    1.22
 -10   3  -6   22.03    1.98
 -10   3  -5   41.30    2.77
 -10   3  -4   11.51    1.37
 -10   3  -4   12.62    1.61
 -10   3  -3   42.00    2.88
 -10   3  -3   39.27    2.40
 -10   3  -2    6.27    1.19
 -10   3  -2    6.32    0.99
 -10   3  -1   30.54    2.54
 -10   3   0    1.66    0.69
 -10   3   1   33.95    2.70
 -10   3   2    4.15    1.11
 -10   3   3   42.46    3.07
 -10   3   4    2.65    0.94
 -10   3   5   29.29    2.65
 -10   3   6    1.76    0.77
 -10   3   7   18.21    2.22
 -10   3   8   15.30    2.03
 -10   3   9    9.78    1.73
 -10   3  10   13.47    1.98
 -10   3  11    2.03    0.90
 -10   3  12    7.66    1.57
 -10   4  -7    0.31    0.40
 -10   4  -6   14.67    1.66
 -10   4  -5    8.70    1.33
 -10   4  -4   12.97    1.64
 -10   4  -3   17.16    1.62
 -10   4  -3   19.47    2.03
 -10   4  -2   31.28    2.56
 -10   4  -1   30.37    2.57
 -10   4   0   41.05    2.99
 -10   4   1   22.87    2.33
 -10   4   2   12.06    1.72
 -10   4   3   23.92    2.39
 -10   4   4    0.40    0.56
 -10   4   5   32.07    2.83
 -10   4   6    1.06    0.65
 -10   4   7   29.76    2.82
 -10   4   8    3.16    1.05
 -10   4   9   16.11    2.14
 -10   4  10    2.33    1.00
 -10   4  11    9.17    1.72
 -10   5  -6   51.92    3.13
 -10   5  -5    5.33    1.06
 -10   5  -4   33.33    2.61
 -10   5  -3    0.03    0.48
 -10   5  -2   18.25    2.01
 -10   5  -1    5.46    1.17
 -10   5   0    8.36    1.47
 -10   5   1   19.02    2.14
 -10   5   2   17.83    2.10
 -10   5   3   16.55    2.07
 -10   5   4   23.20    2.44
 -10   5   5   16.67    2.16
 -10   5   6    2.38    0.99
 -10   5   7   29.53    2.84
 -10   5   8    0.29    0.60
 -10   5   9   22.88    2.57
 -10   5  10    0.03    0.49
 -10   6  -5    5.30    1.09
 -10   6  -4   39.09    2.89
 -10   6  -3    2.68    0.82
 -10   6  -2   42.46    3.08
 -10   6  -1   -0.06    0.46
 -10   6   0   26.02    2.52
 -10   6   1    3.32    0.98
 -10   6   2   18.71    2.17
 -10   6   3    4.05    1.12
 -10   6   4   33.70    2.98
 -10   6   5    9.46    1.63
 -10   6   6   30.29    2.90
 -10   6   7    9.90    1.76
 -10   6   8   18.60    2.39
 -10   6   9   12.92    2.03
 -10   7  -5   15.34    1.85
 -10   7  -4    8.07    1.40
 -10   7  -3    9.63    1.54
 -10   7  -2   37.47    3.03
 -10   7  -1   32.15    2.85
 -10   7   0   51.55    3.63
 -10   7   1   26.70    2.65
 -10   7   2   55.39    3.83
 -10   7   3    3.60    1.03
 -10   7   4   35.79    3.19
 -10   7   5    0.23    0.46
 -10   7   6   19.29    2.43
 -10   7   7    1.77    0.91
 -10   7   8   28.19    2.95
 -10   8  -4    1.52    0.68
 -10   8  -3   29.49    2.72
 -10   8  -2    0.93    0.63
 -10   8  -1   19.51    2.27
 -10   8   0   10.09    1.71
 -10   8   1   18.64    2.30
 -10   8   2   26.37    2.78
 -10   8   3   12.87    1.96
 -10   8   4   21.43    2.58
 -10   8   5    5.03    1.31
 -10   8   6   15.05    2.15
 -10   9  -3   23.91    2.56
 -10   9  -2    0.30    0.58
 -10   9  -1   31.79    3.00
 -10   9   0   -0.66    0.74
 -10   9   1   18.66    2.37
 -10   9   2    1.82    0.85
 -10   9   3   15.35    2.22
 -10   9   4    7.87    1.59
 -10  10  -2    5.61    1.35
 -10  10  -1   19.86    2.54
 -10  10   0    5.45    1.48
 -10  10   1   28.24    3.05
 -10  10   2    4.93    1.37
  -9 -19 -11   31.06    3.22
  -9 -19 -10    0.40    0.89
  -9 -19  -9   35.71    3.37
  -9 -19  -8    1.56    1.12
  -9 -19  -7   14.87    2.28
  -9 -19  -6    3.52    1.45
  -9 -19  -5   30.44    3.29
  -9 -18 -14   11.64    2.06
  -9 -18 -13    5.84    1.43
  -9 -18 -12   11.42    1.97
  -9 -18 -11   18.47    2.50
  -9 -18 -10   20.71    2.62
  -9 -18  -9   27.75    2.95
  -9 -18  -8   15.79    2.29
  -9 -18  -7   36.78    3.38
  -9 -18  -6    6.79    1.68
  -9 -18  -5   28.57    3.06
  -9 -18  -4    4.01    1.58
  -9 -18  -4   -0.57    0.91
  -9 -18  -3   29.24    3.23
  -9 -18  -3   27.90    3.16
  -9 -18  -2    2.24    0.99
  -9 -18  -2    2.03    1.17
  -9 -18  -1   33.81    3.43
  -9 -17 -14   35.08    3.45
  -9 -17 -13   -0.44    0.71
  -9 -17 -12   29.74    3.06
  -9 -17 -11    1.55    0.83
  -9 -17 -10   26.88    2.82
  -9 -17  -9    2.71    1.03
  -9 -17  -8   18.18    2.26
  -9 -17  -7   15.19    2.11
  -9 -17  -6   12.39    1.99
  -9 -17  -5   26.07    2.79
  -9 -17  -4   19.74    2.56
  -9 -17  -4   23.48    2.75
  -9 -17  -3   27.82    3.01
  -9 -17  -3   27.14    3.03
  -9 -17  -2    4.03    1.16
  -9 -17  -2    3.74    1.33
  -9 -17  -1   29.77    3.03
  -9 -17  -1   31.01    3.13
  -9 -17   0   -0.89    1.08
  -9 -17   0   -0.09    0.81
  -9 -17   1   19.76    2.52
  -9 -17   1   18.43    2.54
  -9 -17   2    0.19    0.63
  -9 -16 -15    1.39    0.88
  -9 -16 -14   19.72    2.69
  -9 -16 -13    2.54    1.09
  -9 -16 -12   48.64    3.74
  -9 -16 -11    2.10    0.99
  -9 -16 -10   53.16    3.84
  -9 -16  -9    1.37    1.03
  -9 -16  -8   29.33    2.75
  -9 -16  -7    0.85    0.79
  -9 -16  -6   29.94    2.84
  -9 -16  -5    8.68    1.71
  -9 -16  -5    5.94    1.49
  -9 -16  -4   30.74    3.09
  -9 -16  -4   32.93    3.05
  -9 -16  -3   12.31    1.99
  -9 -16  -3   14.81    2.22
  -9 -16  -2   36.50    3.25
  -9 -16  -2   41.76    3.49
  -9 -16  -1   14.58    2.07
  -9 -16  -1   17.52    2.35
  -9 -16   0   27.46    2.87
  -9 -16   0   28.15    2.87
  -9 -16   1    8.89    1.65
  -9 -16   1   10.47    1.83
  -9 -16   2    0.54    0.70
  -9 -16   2   -0.25    1.02
  -9 -16   3   24.53    2.73
  -9 -16   4   -0.39    0.73
  -9 -15 -14    4.11    1.18
  -9 -15 -14    5.29    1.58
  -9 -15 -13   21.58    2.61
  -9 -15 -12   15.12    2.10
  -9 -15 -11    9.08    1.67
  -9 -15 -10   37.41    3.12
  -9 -15  -9   11.90    1.80
  -9 -15  -8   48.10    3.39
  -9 -15  -7   15.34    1.93
  -9 -15  -6   57.87    3.67
  -9 -15  -5    2.14    0.97
  -9 -15  -5    0.85    0.74
  -9 -15  -4   45.53    3.33
  -9 -15  -4   45.46    3.49
  -9 -15  -3   -0.89    0.92
  -9 -15  -3    3.00    1.35
  -9 -15  -2   20.93    2.36
  -9 -15  -2   23.16    2.54
  -9 -15  -1    3.11    1.09
  -9 -15  -1    2.21    0.81
  -9 -15   0   39.78    3.28
  -9 -15   0   34.77    3.06
  -9 -15   1   -0.42    1.09
  -9 -15   1    1.44    0.77
  -9 -15   2   27.39    2.78
  -9 -15   2   21.48    2.52
  -9 -15   3    8.41    1.62
  -9 -15   4   13.26    1.98
  -9 -15   5   18.06    2.68
  -9 -14 -17   15.07    2.04
  -9 -14 -16    2.57    1.09
  -9 -14 -15   39.30    3.16
  -9 -14 -14    1.36    0.70
  -9 -14 -14    2.68    1.00
  -9 -14 -13   43.84    3.23
  -9 -14 -13   45.56    3.53
  -9 -14 -12    4.93    1.16
  -9 -14 -12    6.20    1.47
  -9 -14 -11   53.61    3.58
  -9 -14 -11   56.04    3.71
  -9 -14 -10    8.66    1.58
  -9 -14  -9   22.89    2.45
  -9 -14  -8   19.50    2.13
  -9 -14  -8   20.55    2.26
  -9 -14  -7   11.72    1.68
  -9 -14  -7   10.46    1.65
  -9 -14  -6   37.64    3.08
  -9 -14  -6   39.75    2.93
  -9 -14  -5   14.51    1.81
  -9 -14  -5   13.58    1.90
  -9 -14  -4   35.58    2.83
  -9 -14  -4   34.90    2.93
  -9 -14  -3   10.90    1.73
  -9 -14  -3   12.76    1.83
  -9 -14  -2   18.07    2.12
  -9 -14  -2   20.41    2.31
  -9 -14  -1    3.61    1.01
  -9 -14  -1    4.26    1.14
  -9 -14   0   23.49    2.45
  -9 -14   0   22.99    2.42
  -9 -14   1    0.92    0.74
  -9 -14   1   -1.59    1.12
  -9 -14   2   23.17    2.54
  -9 -14   2   24.40    2.52
  -9 -14   3    3.99    1.13
  -9 -14   4   30.66    2.81
  -9 -14   5    5.37    1.54
  -9 -14   5    4.11    1.16
  -9 -14   6   10.52    2.09
  -9 -13 -18   12.20    1.89
  -9 -13 -17   16.42    2.10
  -9 -13 -16   17.98    2.22
  -9 -13 -15   22.81    2.45
  -9 -13 -14    5.04    1.13
  -9 -13 -14    6.42    1.36
  -9 -13 -13   18.42    2.26
  -9 -13 -13   19.97    2.17
  -9 -13 -13   19.47    2.08
  -9 -13 -12    3.98    1.17
  -9 -13 -12    3.46    1.00
  -9 -13 -12    4.14    1.19
  -9 -13 -11   68.13    3.81
  -9 -13 -11   70.38    4.01
  -9 -13 -10    1.59    0.82
  -9 -13 -10    2.04    0.89
  -9 -13  -9   79.58    4.07
  -9 -13  -9   76.05    4.07
  -9 -13  -8    1.08    0.71
  -9 -13  -8    0.52    0.56
  -9 -13  -7   52.19    3.41
  -9 -13  -7   50.06    3.09
  -9 -13  -6    2.68    0.85
  -9 -13  -6    3.01    0.93
  -9 -13  -5   13.88    1.81
  -9 -13  -5   13.10    1.63
  -9 -13  -4   11.47    1.68
  -9 -13  -4   11.46    1.68
  -9 -13  -3   32.00    2.71
  -9 -13  -3   31.61    2.58
  -9 -13  -2   27.07    2.51
  -9 -13  -2   23.25    2.27
  -9 -13  -1   26.24    2.46
  -9 -13  -1   21.96    2.21
  -9 -13   0   26.50    2.48
  -9 -13   0   29.04    2.61
  -9 -13   1   10.42    1.63
  -9 -13   1   10.41    1.54
  -9 -13   2   28.05    2.59
  -9 -13   3   -0.09    0.52
  -9 -13   4   18.61    2.13
  -9 -13   5    0.97    0.66
  -9 -13   5    1.11    0.90
  -9 -13   6   23.16    2.97
  -9 -13   7    0.93    1.01
  -9 -12 -18   12.33    1.83
  -9 -12 -17    8.61    1.52
  -9 -12 -16   21.02    2.37
  -9 -12 -15   22.86    2.39
  -9 -12 -14   44.28    3.20
  -9 -12 -14   39.65    2.68
  -9 -12 -13   15.05    1.72
  -9 -12 -13   16.29    1.97
  -9 -12 -13   15.92    2.03
  -9 -12 -12   21.60    2.19
  -9 -12 -12   20.92    2.17
  -9 -12 -12   19.33    1.94
  -9 -12 -11   21.00    2.13
  -9 -12 -11   18.21    1.90
  -9 -12 -11   20.12    2.05
  -9 -12 -10   20.56    2.02
  -9 -12 -10   20.46    2.05
  -9 -12 -10   21.31    2.15
  -9 -12  -9   31.33    2.46
  -9 -12  -9   30.70    2.47
  -9 -12  -8    2.93    0.83
  -9 -12  -8    4.26    1.02
  -9 -12  -7   70.34    3.72
  -9 -12  -7   67.37    3.39
  -9 -12  -6    7.13    1.22
  -9 -12  -6    7.10    1.26
  -9 -12  -5   52.35    3.28
  -9 -12  -5   54.84    3.05
  -9 -12  -4    1.27    0.63
  -9 -12  -4    4.22    1.15
  -9 -12  -3   41.68    2.92
  -9 -12  -3   41.33    2.78
  -9 -12  -2   10.25    1.45
  -9 -12  -2    9.77    1.49
  -9 -12  -1   36.72    2.68
  -9 -12  -1   36.72    2.78
  -9 -12   0   12.81    1.68
  -9 -12   0   10.41    1.49
  -9 -12   1   40.13    2.93
  -9 -12   1   36.64    2.78
  -9 -12   2   23.47    2.27
  -9 -12   3   28.01    2.50
  -9 -12   4    9.38    1.55
  -9 -12   5   20.07    2.19
  -9 -12   6   11.47    1.68
  -9 -12   6   11.45    2.05
  -9 -12   7    8.21    1.88
  -9 -11 -18   27.04    2.72
  -9 -11 -17    2.06    0.95
  -9 -11 -16   24.45    2.48
  -9 -11 -15    0.29    0.55
  -9 -11 -14   37.62    2.91
  -9 -11 -13   14.11    1.57
  -9 -11 -13   14.62    1.84
  -9 -11 -12   50.12    2.94
  -9 -11 -12   50.91    3.23
  -9 -11 -12   53.85    3.36
  -9 -11 -11   22.49    2.01
  -9 -11 -11   22.75    2.13
  -9 -11 -11   23.75    2.22
  -9 -11 -10   54.45    3.26
  -9 -11 -10   50.00    2.97
  -9 -11 -10   53.26    3.07
  -9 -11  -9    9.45    1.36
  -9 -11  -9    9.89    1.35
  -9 -11  -9    9.82    1.48
  -9 -11  -8   21.62    2.05
  -9 -11  -8   21.74    1.88
  -9 -11  -8   19.81    1.90
  -9 -11  -7   25.75    2.19
  -9 -11  -7   25.12    1.98
  -9 -11  -6   14.93    1.55
  -9 -11  -6   14.55    1.65
  -9 -11  -5   65.29    3.15
  -9 -11  -5   61.49    3.35
  -9 -11  -4    4.33    1.00
  -9 -11  -4    6.97    1.26
  -9 -11  -3   81.04    3.86
  -9 -11  -3   83.74    3.68
  -9 -11  -2    7.25    1.17
  -9 -11  -2    8.38    1.35
  -9 -11  -1   49.08    2.91
  -9 -11  -1   50.08    3.10
  -9 -11   0    0.73    0.50
  -9 -11   0   -0.20    0.57
  -9 -11   1   36.62    2.69
  -9 -11   1   37.88    2.66
  -9 -11   2    4.76    1.03
  -9 -11   3   39.62    2.86
  -9 -11   4   10.60    1.57
  -9 -11   5   23.34    2.28
  -9 -11   6    4.85    1.44
  -9 -11   6    8.27    1.40
  -9 -11   7   14.99    2.35
  -9 -11   8   10.89    2.03
  -9 -10 -18   12.32    1.88
  -9 -10 -17    6.01    1.37
  -9 -10 -16   22.03    2.34
  -9 -10 -15   14.58    1.86
  -9 -10 -14   25.36    2.39
  -9 -10 -13   10.24    1.53
  -9 -10 -13    9.35    1.25
  -9 -10 -12   30.82    2.19
  -9 -10 -12   31.68    2.53
  -9 -10 -11    2.81    0.74
  -9 -10 -11    3.36    0.90
  -9 -10 -11    3.60    0.87
  -9 -10 -10   50.09    2.82
  -9 -10 -10   58.31    3.32
  -9 -10 -10   53.49    2.91
  -9 -10  -9    9.94    1.42
  -9 -10  -9    8.60    1.23
  -9 -10  -9    8.44    1.14
  -9 -10  -8   84.50    3.45
  -9 -10  -8   85.72    3.71
  -9 -10  -8   87.61    3.92
  -9 -10  -7   11.08    1.43
  -9 -10  -7   11.24    1.47
  -9 -10  -7   11.85    1.31
  -9 -10  -6   85.99    3.75
  -9 -10  -6   89.14    3.42
  -9 -10  -5   11.07    1.41
  -9 -10  -5   15.03    1.50
  -9 -10  -4   37.48    2.28
  -9 -10  -4   35.48    2.46
  -9 -10  -3   33.89    2.43
  -9 -10  -3   33.94    2.20
  -9 -10  -2   26.03    1.93
  -9 -10  -2   24.33    2.07
  -9 -10  -1   68.30    3.45
  -9 -10  -1   68.81    3.24
  -9 -10   0   10.98    1.46
  -9 -10   0   10.25    1.23
  -9 -10   1   38.51    2.64
  -9 -10   2    8.94    1.34
  -9 -10   3   31.71    2.48
  -9 -10   4    1.19    0.68
  -9 -10   5   22.30    2.13
  -9 -10   6    0.29    0.64
  -9 -10   6    1.62    0.75
  -9 -10   7   21.24    2.72
  -9 -10   7   27.31    2.43
  -9 -10   7   26.28    2.55
  -9 -10   8    7.21    1.75
  -9 -10   9   22.21    2.89
  -9  -9 -18    2.59    1.05
  -9  -9 -17   23.37    2.44
  -9  -9 -16    6.79    1.39
  -9  -9 -15   25.29    2.41
  -9  -9 -14   19.60    2.06
  -9  -9 -13   13.61    1.39
  -9  -9 -13   16.57    1.90
  -9  -9 -12   27.81    2.34
  -9  -9 -12   25.71    1.90
  -9  -9 -11   16.07    1.77
  -9  -9 -11   15.84    1.52
  -9  -9 -10   21.34    1.78
  -9  -9 -10   21.24    1.77
  -9  -9 -10   24.62    2.14
  -9  -9  -9    1.04    0.56
  -9  -9  -9    1.31    0.42
  -9  -9  -9    1.26    0.56
  -9  -9  -8   41.49    2.24
  -9  -9  -8   44.26    2.77
  -9  -9  -8   40.48    2.46
  -9  -9  -7    2.87    0.85
  -9  -9  -7    1.51    0.67
  -9  -9  -7    3.09    0.76
  -9  -9  -6   79.91    3.46
  -9  -9  -6   83.55    3.03
  -9  -9  -6   77.82    3.53
  -9  -9  -5    0.20    0.50
  -9  -9  -5    1.11    0.60
  -9  -9  -4   73.96    3.38
  -9  -9  -4   78.62    3.00
  -9  -9  -3    0.61    0.46
  -9  -9  -3    0.92    0.55
  -9  -9  -2   80.50    3.58
  -9  -9  -2   80.53    3.16
  -9  -9  -1   15.31    1.59
  -9  -9  -1   15.00    1.42
  -9  -9   0   25.07    2.09
  -9  -9   0   24.58    1.84
  -9  -9   1   56.11    3.13
  -9  -9   2   31.43    2.36
  -9  -9   3   29.24    2.30
  -9  -9   4   15.46    1.69
  -9  -9   5   31.73    2.48
  -9  -9   6    4.33    0.96
  -9  -9   6    4.59    1.34
  -9  -9   7   10.27    1.50
  -9  -9   7    7.42    1.64
  -9  -9   8    2.25    1.13
  -9  -9   8    1.75    0.87
  -9  -9   9    8.58    1.64
  -9  -9   9    6.86    1.66
  -9  -9  10    0.58    0.65
  -9  -8 -18    0.57    0.66
  -9  -8 -17   33.88    2.91
  -9  -8 -16    0.27    0.63
  -9  -8 -15   33.91    2.75
  -9  -8 -14    1.53    0.77
  -9  -8 -13   13.53    1.71
  -9  -8 -12   13.30    1.36
  -9  -8 -12   13.39    1.64
  -9  -8 -11   28.36    1.94
  -9  -8 -11   30.56    2.39
  -9  -8 -10   40.93    2.69
  -9  -8 -10   37.62    2.24
  -9  -8  -9   46.05    2.48
  -9  -8  -9   45.07    2.20
  -9  -8  -9   49.44    2.90
  -9  -8  -8   22.63    1.79
  -9  -8  -8   23.49    1.54
  -9  -8  -8   24.21    2.02
  -9  -8  -7   19.45    1.79
  -9  -8  -7   18.21    1.63
  -9  -8  -7   21.15    1.43
  -9  -8  -6   30.83    2.20
  -9  -8  -6   31.29    1.69
  -9  -8  -6   28.58    2.04
  -9  -8  -5    1.72    0.57
  -9  -8  -5    0.82    0.48
  -9  -8  -5    1.25    0.59
  -9  -8  -4   45.01    2.08
  -9  -8  -4   44.43    2.56
  -9  -8  -3    6.67    0.85
  -9  -8  -3    8.64    1.20
  -9  -8  -2   64.21    3.12
  -9  -8  -2   67.82    2.72
  -9  -8  -1    0.19    0.48
  -9  -8  -1   -0.80    0.53
  -9  -8   0   39.90    2.53
  -9  -8   1    2.25    0.73
  -9  -8   2   54.68    3.00
  -9  -8   3    8.44    1.27
  -9  -8   4   28.46    2.22
  -9  -8   5   33.35    2.45
  -9  -8   5   33.26    2.99
  -9  -8   6    8.67    1.33
  -9  -8   6    7.02    1.49
  -9  -8   7   25.44    2.86
  -9  -8   7   27.04    2.26
  -9  -8   8    0.24    0.49
  -9  -8   8    0.87    0.77
  -9  -8   8    1.66    0.91
  -9  -8   9    9.03    1.67
  -9  -8   9    7.75    1.76
  -9  -8  10    1.02    0.84
  -9  -8  10    1.56    0.94
  -9  -8  11    9.26    1.85
  -9  -7 -18    0.15    0.60
  -9  -7 -17   10.59    1.65
  -9  -7 -16    0.43    0.65
  -9  -7 -15   18.89    2.06
  -9  -7 -14    2.93    0.95
  -9  -7 -13   48.13    3.11
  -9  -7 -12    2.02    0.87
  -9  -7 -12    0.93    0.48
  -9  -7 -11   59.31    2.67
  -9  -7 -11   61.81    3.37
  -9  -7 -10    2.56    0.85
  -9  -7 -10    1.45    0.50
  -9  -7  -9   76.31    3.56
  -9  -7  -9   76.26    3.12
  -9  -7  -8   42.48    2.61
  -9  -7  -8   40.71    1.76
  -9  -7  -8   42.30    2.36
  -9  -7  -7   95.89    3.84
  -9  -7  -7   92.78    3.50
  -9  -7  -7   98.51    2.65
  -9  -7  -6   19.65    1.65
  -9  -7  -6   19.24    1.73
  -9  -7  -6   20.22    1.21
  -9  -7  -5   47.06    2.65
  -9  -7  -5   45.93    2.52
  -9  -7  -5   45.05    1.85
  -9  -7  -4   11.02    1.28
  -9  -7  -4   11.77    1.35
  -9  -7  -4   10.64    0.93
  -9  -7  -3    0.42    0.34
  -9  -7  -3    1.11    0.52
  -9  -7  -2   16.10    1.57
  -9  -7  -1    9.36    1.19
  -9  -7   0   36.47    2.33
  -9  -7   1    7.97    1.24
  -9  -7   2   98.63    3.92
  -9  -7   3    5.03    0.98
  -9  -7   4   33.19    2.34
  -9  -7   5    1.26    0.58
  -9  -7   5   -0.17    0.60
  -9  -7   6   30.01    2.29
  -9  -7   6   26.97    2.77
  -9  -7   7   18.14    2.34
  -9  -7   7   17.23    1.81
  -9  -7   8   24.80    2.82
  -9  -7   8   23.50    2.13
  -9  -7   9   32.46    3.33
  -9  -7   9   30.86    3.03
  -9  -7  10   19.08    2.62
  -9  -7  10   21.26    2.64
  -9  -7  11   20.75    2.76
  -9  -6 -18    7.54    1.47
  -9  -6 -17   18.85    2.23
  -9  -6 -16    6.00    1.35
  -9  -6 -15   16.21    1.95
  -9  -6 -14    7.09    1.32
  -9  -6 -13   42.18    2.92
  -9  -6 -12    5.89    1.06
  -9  -6 -12    5.99    0.86
  -9  -6 -11   80.01    3.00
  -9  -6 -11   79.63    3.80
  -9  -6 -10    5.42    0.86
  -9  -6 -10    5.69    1.07
  -9  -6  -9  113.75    4.30
  -9  -6  -9  116.55    3.74
  -9  -6  -8    0.63    0.53
  -9  -6  -8    0.06    0.37
  -9  -6  -7   70.54    3.24
  -9  -6  -7   69.15    1.82
  -9  -6  -7   69.61    2.96
  -9  -6  -6   12.76    1.39
  -9  -6  -6   13.40    1.37
  -9  -6  -6   12.70    0.79
  -9  -6  -5  143.66    4.29
  -9  -6  -5  144.40    4.52
  -9  -6  -5  145.77    2.79
  -9  -6  -4    7.91    1.14
  -9  -6  -4    7.55    1.08
  -9  -6  -4    6.79    0.64
  -9  -6  -3  120.50    4.04
  -9  -6  -3  116.44    3.95
  -9  -6  -2    4.83    0.91
  -9  -6  -1  112.33    3.93
  -9  -6   0   41.03    2.43
  -9  -6   1   56.66    2.89
  -9  -6   2   75.03    3.35
  -9  -6   3   16.07    1.60
  -9  -6   4   50.80    2.84
  -9  -6   5    2.97    0.92
  -9  -6   5    3.36    0.85
  -9  -6   6   34.62    2.41
  -9  -6   6   36.85    3.11
  -9  -6   7    8.41    1.24
  -9  -6   7    9.39    1.74
  -9  -6   8   41.20    2.74
  -9  -6   8   45.38    3.65
  -9  -6   9    3.67    1.21
  -9  -6   9    1.92    0.94
  -9  -6   9    1.87    0.72
  -9  -6  10   32.95    3.28
  -9  -6  10   34.55    3.38
  -9  -6  11    0.79    0.81
  -9  -6  11   -0.19    0.68
  -9  -6  12   31.30    3.48
  -9  -5 -18   36.92    3.18
  -9  -5 -17    5.80    1.18
  -9  -5 -16   53.44    3.63
  -9  -5 -15    6.00    1.23
  -9  -5 -14   35.93    2.77
  -9  -5 -13   10.29    1.52
  -9  -5 -12   26.41    2.27
  -9  -5 -11   25.50    1.66
  -9  -5 -11   22.65    2.02
  -9  -5 -10   15.94    1.38
  -9  -5 -10   14.10    1.57
  -9  -5  -9   96.50    3.33
  -9  -5  -9   98.62    4.01
  -9  -5  -8   42.25    2.56
  -9  -5  -8   41.42    2.21
  -9  -5  -7  131.28    3.96
  -9  -5  -7  128.62    4.34
  -9  -5  -6   20.94    1.63
  -9  -5  -6   20.94    1.74
  -9  -5  -5   71.72    3.00
  -9  -5  -5   71.93    3.15
  -9  -5  -4    0.05    0.35
  -9  -5  -4    0.30    0.42
  -9  -5  -3  168.78    4.69
  -9  -5  -3  168.14    4.68
  -9  -5  -2    9.97    1.19
  -9  -5  -2   10.59    1.25
  -9  -5  -1  177.60    4.87
  -9  -5   0    3.49    0.82
  -9  -5   1   83.45    3.44
  -9  -5   2    2.34    0.70
  -9  -5   3   70.60    3.25
  -9  -5   4   10.54    1.34
  -9  -5   5   26.78    2.08
  -9  -5   5   28.05    2.52
  -9  -5   6   33.56    2.37
  -9  -5   6   32.92    2.85
  -9  -5   7   16.00    1.68
  -9  -5   7   17.60    2.21
  -9  -5   8   33.77    3.08
  -9  -5   8   32.04    2.39
  -9  -5   9    6.75    1.16
  -9  -5   9    7.97    1.61
  -9  -5  10   12.76    2.11
  -9  -5  10   14.28    2.12
  -9  -5  11    5.05    1.46
  -9  -5  11    4.11    1.27
  -9  -5  12    9.47    2.03
  -9  -4 -17    8.95    1.65
  -9  -4 -16   29.06    2.69
  -9  -4 -15    2.62    0.91
  -9  -4 -14   40.40    2.98
  -9  -4 -13    0.61    0.54
  -9  -4 -12   73.11    3.77
  -9  -4 -11    0.39    0.33
  -9  -4 -11   -0.01    0.46
  -9  -4 -10   59.57    2.54
  -9  -4 -10   57.32    3.13
  -9  -4  -9    5.40    0.99
  -9  -4  -9    5.43    0.86
  -9  -4  -8   63.05    2.69
  -9  -4  -8   59.01    3.02
  -9  -4  -7   24.55    1.72
  -9  -4  -7   25.19    1.92
  -9  -4  -6   43.62    2.48
  -9  -4  -6   44.19    2.33
  -9  -4  -5   33.41    2.12
  -9  -4  -5   34.56    2.07
  -9  -4  -4   62.55    2.86
  -9  -4  -4   65.14    2.88
  -9  -4  -3   29.36    1.93
  -9  -4  -3   29.73    1.95
  -9  -4  -2    4.91    0.87
  -9  -4  -2    4.27    0.82
  -9  -4  -1   44.52    2.46
  -9  -4  -1   49.15    2.50
  -9  -4   0    0.64    0.50
  -9  -4   1   73.61    3.22
  -9  -4   2    6.65    1.06
  -9  -4   3   61.29    3.00
  -9  -4   4    1.20    0.57
  -9  -4   4    1.32    0.62
  -9  -4   5   64.50    3.69
  -9  -4   5   57.43    3.02
  -9  -4   6    3.73    0.87
  -9  -4   6    5.32    1.21
  -9  -4   7   21.90    2.34
  -9  -4   7   19.88    1.83
  -9  -4   8   12.13    1.80
  -9  -4   8   10.79    1.38
  -9  -4   9    6.42    1.36
  -9  -4  10   27.84    2.93
  -9  -4  10   28.79    3.17
  -9  -4  11    6.85    1.54
  -9  -4  11    9.70    1.96
  -9  -4  12    6.50    1.69
  -9  -3 -11    0.67    0.51
  -9  -3 -10   62.82    3.31
  -9  -3 -10   63.48    2.58
  -9  -3  -9    0.23    0.49
  -9  -3  -9    0.79    0.45
  -9  -3  -8   78.12    3.48
  -9  -3  -8   79.35    3.00
  -9  -3  -7    5.41    0.98
  -9  -3  -7    5.41    0.83
  -9  -3  -6   43.64    2.46
  -9  -3  -6   44.06    2.29
  -9  -3  -5    5.85    0.90
  -9  -3  -5    6.38    0.97
  -9  -3  -4   20.62    1.65
  -9  -3  -4   21.77    1.66
  -9  -3  -3   40.56    2.24
  -9  -3  -3   39.75    2.26
  -9  -3  -2   34.18    2.12
  -9  -3  -2   34.75    2.06
  -9  -3  -1   26.70    1.90
  -9  -3  -1   27.58    1.84
  -9  -3   0   12.54    1.38
  -9  -3   1   47.59    2.58
  -9  -3   2    4.15    0.82
  -9  -3   3   51.96    2.79
  -9  -3   4    3.67    0.81
  -9  -3   4    3.77    0.94
  -9  -3   5   40.05    2.83
  -9  -3   5   36.55    2.39
  -9  -3   6    1.05    0.53
  -9  -3   6    0.95    0.64
  -9  -3   7   50.48    3.41
  -9  -3   7   52.42    2.96
  -9  -3   8    0.35    0.49
  -9  -3   9   33.49    3.00
  -9  -3  10    2.42    0.94
  -9  -3  11   13.32    2.23
  -9  -3  11    9.37    1.76
  -9  -3  12    0.35    0.78
  -9  -2  -9    1.49    0.48
  -9  -2  -8   57.58    2.55
  -9  -2  -8   53.49    2.93
  -9  -2  -7   10.65    1.27
  -9  -2  -7   10.53    1.18
  -9  -2  -6   95.89    3.41
  -9  -2  -6   86.54    3.46
  -9  -2  -5    1.30    0.56
  -9  -2  -5    0.83    0.43
  -9  -2  -4   71.52    3.01
  -9  -2  -4   69.91    2.95
  -9  -2  -3   11.41    1.21
  -9  -2  -3   13.12    1.37
  -9  -2  -2   35.77    2.07
  -9  -2  -2   37.95    2.28
  -9  -2  -1   23.64    1.67
  -9  -2  -1   25.28    1.90
  -9  -2   0   94.96    3.66
  -9  -2   0   92.12    3.22
  -9  -2   1   10.82    1.28
  -9  -2   2   45.84    2.58
  -9  -2   3   11.11    1.38
  -9  -2   3   10.23    1.29
  -9  -2   4   20.09    1.75
  -9  -2   4   20.68    1.91
  -9  -2   5   29.43    2.16
  -9  -2   5   30.57    2.43
  -9  -2   6   11.62    1.56
  -9  -2   7   49.59    3.30
  -9  -2   8    1.60    0.69
  -9  -2   9   41.42    3.22
  -9  -2  10    0.85    0.60
  -9  -2  10    0.11    0.56
  -9  -2  11   27.69    3.29
  -9  -2  12    1.80    1.28
  -9  -1  -7   37.53    2.39
  -9  -1  -6   43.30    2.32
  -9  -1  -6   40.58    2.42
  -9  -1  -5   23.35    1.79
  -9  -1  -5   22.82    1.70
  -9  -1  -4  119.30    3.90
  -9  -1  -4  113.78    3.78
  -9  -1  -3   24.70    1.73
  -9  -1  -3   26.06    1.85
  -9  -1  -2   80.91    3.04
  -9  -1  -2   81.07    3.30
  -9  -1  -1    9.63    1.04
  -9  -1  -1   10.46    1.23
  -9  -1   0   60.17    2.58
  -9  -1   0   59.96    2.90
  -9  -1   1    1.95    0.61
  -9  -1   2   47.88    2.59
  -9  -1   2   49.90    2.73
  -9  -1   3    0.61    0.51
  -9  -1   3    0.69    0.47
  -9  -1   4   53.43    2.97
  -9  -1   5    1.68    0.60
  -9  -1   6   26.72    2.30
  -9  -1   7   17.76    1.96
  -9  -1   8   14.84    1.88
  -9  -1   9   15.44    1.94
  -9  -1   9   15.51    1.88
  -9  -1  10    7.32    1.38
  -9  -1  11   27.99    2.64
  -9  -1  11   29.98    3.49
  -9  -1  12    3.40    1.36
  -9   0  -5   41.27    2.39
  -9   0  -4   23.01    1.72
  -9   0  -3   54.13    2.57
  -9   0  -2   71.22    2.84
  -9   0  -1   19.40    1.49
  -9   0   0   77.73    2.86
  -9   0   1   29.54    1.91
  -9   0   1   30.26    1.77
  -9   0   2   43.06    2.39
  -9   0   3    3.39    0.78
  -9   0   4   50.67    2.81
  -9   0   5    1.89    0.67
  -9   0   6   56.08    3.24
  -9   0   7    0.40    0.45
  -9   0   8   40.85    2.97
  -9   0   8   42.24    3.01
  -9   0   9    3.04    0.93
  -9   0  10   43.50    3.21
  -9   0  11    3.73    1.03
  -9   0  12    9.05    2.02
  -9   1  -4    0.31    0.38
  -9   1  -3   92.27    3.36
  -9   1  -2    6.00    0.88
  -9   1  -1   67.77    2.72
  -9   1   0   49.46    2.25
  -9   1   0   50.85    2.30
  -9   1   1   85.48    2.90
  -9   1   1   84.78    3.09
  -9   1   2   69.50    2.93
  -9   1   3   26.52    1.90
  -9   1   4   55.30    2.87
  -9   1   5   13.53    1.49
  -9   1   6   43.62    3.04
  -9   1   6   39.61    2.63
  -9   1   7   11.91    1.64
  -9   1   7   11.11    1.45
  -9   1   8   32.68    2.68
  -9   1   9    3.41    0.93
  -9   1  10   27.84    2.62
  -9   1  11    0.38    0.57
  -9   1  12   13.17    2.36
  -9   1  12   16.40    2.13
  -9   2  -8   51.28    2.63
  -9   2  -3   80.61    3.19
  -9   2  -2    9.34    0.86
  -9   2  -2    8.49    1.07
  -9   2  -1   73.12    2.81
  -9   2  -1   77.70    2.55
  -9   2   0    0.42    0.37
  -9   2   0    0.43    0.44
  -9   2   1   64.76    2.46
  -9   2   1   65.58    2.61
  -9   2   2    3.37    0.69
  -9   2   3   43.05    2.38
  -9   2   4   16.70    1.85
  -9   2   4   16.80    1.55
  -9   2   5   27.32    2.05
  -9   2   5   29.79    2.48
  -9   2   6   13.80    1.75
  -9   2   6   11.70    1.40
  -9   2   7   22.55    2.24
  -9   2   8   18.10    2.07
  -9   2   9    8.54    1.46
  -9   2  10   16.49    2.04
  -9   2  11    5.68    1.26
  -9   2  12    8.67    1.95
  -9   2  12   14.58    2.02
  -9   3  -8   33.02    2.12
  -9   3  -7   16.32    1.57
  -9   3  -6   55.45    2.88
  -9   3  -5   13.47    1.51
  -9   3  -4   37.03    2.49
  -9   3  -3   14.72    1.63
  -9   3  -3   12.78    1.32
  -9   3  -2   13.16    1.57
  -9   3  -2   12.55    1.24
  -9   3  -1   46.11    2.90
  -9   3  -1   45.51    2.25
  -9   3   0   10.22    1.43
  -9   3   0    9.49    1.01
  -9   3   1   45.31    2.93
  -9   3   1   45.00    2.08
  -9   3   2    8.20    1.33
  -9   3   2    9.02    1.00
  -9   3   3   47.86    2.42
  -9   3   3   46.59    3.05
  -9   3   4    0.92    0.68
  -9   3   5   45.06    3.12
  -9   3   6    1.77    0.80
  -9   3   7   31.71    2.71
  -9   3   8   14.14    1.84
  -9   3   9   29.88    2.73
  -9   3  10   15.02    2.00
  -9   3  11   19.85    2.33
  -9   3  12    9.84    2.11
  -9   3  12   10.61    1.77
  -9   3  13    6.64    1.45
  -9   4  -7    0.84    0.45
  -9   4  -6   26.39    2.05
  -9   4  -5    9.23    1.32
  -9   4  -4   58.52    3.17
  -9   4  -3   13.95    1.61
  -9   4  -2   64.51    2.85
  -9   4  -2   67.75    3.48
  -9   4  -1   15.24    1.35
  -9   4  -1   17.99    1.88
  -9   4   0   30.28    2.45
  -9   4   1   25.30    2.22
  -9   4   2   26.71    2.33
  -9   4   3   29.46    2.51
  -9   4   4   16.41    1.94
  -9   4   5   46.14    3.19
  -9   4   6    4.75    1.13
  -9   4   7   30.98    2.73
  -9   4   8    2.89    0.97
  -9   4   9   26.06    2.59
  -9   4  10    0.74    0.58
  -9   4  11   22.31    2.53
  -9   4  12    4.33    1.21
  -9   4  12    4.48    1.70
  -9   4  13    5.41    1.30
  -9   5  -6   47.76    2.80
  -9   5  -5   16.96    1.72
  -9   5  -4   45.74    2.87
  -9   5  -3    0.70    0.61
  -9   5  -2   55.12    3.24
  -9   5  -1    5.78    1.16
  -9   5   0   53.79    3.29
  -9   5   1    2.01    0.75
  -9   5   2   34.97    2.77
  -9   5   3    7.18    1.32
  -9   5   4   31.09    2.66
  -9   5   5   12.07    1.71
  -9   5   6   27.67    2.58
  -9   5   7   14.31    1.94
  -9   5   8   10.21    1.65
  -9   5   9   17.00    2.16
  -9   5  10    5.75    1.32
  -9   5  11   10.60    1.81
  -9   5  12   -0.67    0.86
  -9   6  -6   35.99    2.52
  -9   6  -5   48.45    2.98
  -9   6  -4   40.61    2.76
  -9   6  -3   38.30    2.74
  -9   6  -2   20.21    2.03
  -9   6  -1   12.47    1.65
  -9   6   0   35.91    2.77
  -9   6   1    0.50    0.61
  -9   6   2   69.18    3.92
  -9   6   3    1.61    0.79
  -9   6   4   46.30    3.32
  -9   6   5    1.21    0.75
  -9   6   6   40.88    3.20
  -9   6   7    2.04    0.94
  -9   6   8   19.96    2.39
  -9   6   9   15.09    2.08
  -9   6  10    7.41    1.55
  -9   6  11   11.46    1.93
  -9   7  -5   29.07    2.39
  -9   7  -4   11.02    1.52
  -9   7  -3   27.78    2.43
  -9   7  -2   29.39    2.54
  -9   7  -1   49.51    3.33
  -9   7   0   31.29    2.68
  -9   7   1   25.18    2.42
  -9   7   2   23.33    2.35
  -9   7   3    9.17    1.53
  -9   7   4   22.70    2.38
  -9   7   5    4.43    1.20
  -9   7   6   20.83    2.38
  -9   7   7    3.78    1.10
  -9   7   8   36.59    3.24
  -9   7   9    0.37    0.53
  -9   7  10   23.55    2.71
  -9   7  11    0.96    0.95
  -9   8  -4    5.15    1.08
  -9   8  -3   25.76    2.40
  -9   8  -2    1.75    0.76
  -9   8  -1   29.35    2.63
  -9   8   0    7.56    1.38
  -9   8   1   34.27    2.93
  -9   8   2    8.31    1.55
  -9   8   3   48.82    3.59
  -9   8   4    7.69    1.51
  -9   8   5   19.14    2.32
  -9   8   6   13.81    2.02
  -9   8   7    6.38    1.42
  -9   8   8   16.84    2.26
  -9   8   9    0.97    0.65
  -9   9  -4   16.98    2.03
  -9   9  -3   26.00    2.55
  -9   9  -2   10.09    1.65
  -9   9  -1   26.17    2.60
  -9   9   0    0.84    0.56
  -9   9   1   18.15    2.18
  -9   9   2    3.57    1.07
  -9   9   3   36.56    3.20
  -9   9   4   12.20    1.93
  -9   9   5   47.44    3.76
  -9   9   6   14.61    2.19
  -9   9   7   12.17    1.96
  -9   9   8   12.10    2.05
  -9  10  -3    7.43    1.46
  -9  10  -2   10.51    1.74
  -9  10  -1   27.78    2.80
  -9  10   0   11.77    1.91
  -9  10   1   37.43    3.29
  -9  10   2    3.44    1.20
  -9  10   3   20.02    2.54
  -9  10   4    0.66    0.58
  -9  10   6    0.23    0.80
  -9  11  -2   18.65    2.36
  -9  11  -1    2.00    0.95
  -9  11   0   26.46    2.90
  -9  11   1   15.80    2.32
  -9  11   2   24.23    2.84
  -9  11   3   24.38    2.86
  -9  11   4   20.43    2.68
  -9  12  -1    1.30    0.91
  -9  12   0   25.45    2.93
  -8 -19 -11   10.69    1.96
  -8 -19 -10    1.17    1.01
  -8 -19  -9   41.90    3.75
  -8 -19  -8    6.31    1.68
  -8 -19  -7   51.09    4.07
  -8 -19  -6    5.63    1.56
  -8 -19  -5   38.98    3.62
  -8 -19  -4    4.12    1.60
  -8 -18 -14   18.10    2.70
  -8 -18 -13    3.70    1.30
  -8 -18 -12   15.48    2.32
  -8 -18 -11    4.64    1.37
  -8 -18 -10   31.47    3.23
  -8 -18  -9   21.29    2.60
  -8 -18  -8   33.07    3.14
  -8 -18  -7   28.74    2.94
  -8 -18  -6   22.17    2.66
  -8 -18  -5   54.26    4.05
  -8 -18  -4   15.19    2.36
  -8 -18  -3   33.01    3.37
  -8 -18  -2    1.38    1.19
  -8 -18  -1   24.40    2.90
  -8 -18  -1   25.31    3.00
  -8 -18   0   -0.29    0.71
  -8 -18   1   21.10    2.65
  -8 -17 -15    4.73    1.67
  -8 -17 -14   31.66    3.40
  -8 -17 -13    1.38    1.22
  -8 -17 -12   30.89    3.16
  -8 -17 -11    0.85    0.82
  -8 -17 -10   23.48    2.71
  -8 -17  -9    2.43    1.05
  -8 -17  -8   51.74    3.80
  -8 -17  -7    0.23    0.69
  -8 -17  -6   27.61    2.83
  -8 -17  -5   14.07    2.18
  -8 -17  -4   31.73    3.05
  -8 -17  -3   38.75    3.45
  -8 -17  -2   17.54    2.44
  -8 -17  -1   31.69    3.19
  -8 -17  -1   33.31    3.24
  -8 -17   0    7.91    1.69
  -8 -17   0    7.41    1.66
  -8 -17   1   25.51    2.86
  -8 -17   1   22.84    2.75
  -8 -17   2    3.22    1.08
  -8 -17   3    7.61    1.60
  -8 -16 -17   11.97    2.19
  -8 -16 -16    8.09    1.90
  -8 -16 -15   15.17    2.48
  -8 -16 -14   17.88    2.54
  -8 -16 -13   15.66    2.32
  -8 -16 -12   32.50    3.25
  -8 -16 -11    8.89    1.73
  -8 -16 -10   20.74    2.50
  -8 -16  -9    4.33    1.21
  -8 -16  -8   30.49    2.90
  -8 -16  -7    0.25    0.68
  -8 -16  -6   47.84    3.52
  -8 -16  -5    0.63    0.82
  -8 -16  -4   59.48    3.94
  -8 -16  -3    5.43    1.72
  -8 -16  -2   29.09    3.01
  -8 -16  -1    6.46    1.47
  -8 -16  -1    5.90    1.45
  -8 -16   0   26.30    2.77
  -8 -16   0   24.57    2.75
  -8 -16   1   15.60    2.19
  -8 -16   1   19.66    2.46
  -8 -16   2    8.37    1.64
  -8 -16   2    6.77    1.47
  -8 -16   3   18.70    2.45
  -8 -16   3   21.85    2.56
  -8 -16   4    4.21    1.18
  -8 -16   5   17.11    2.54
  -8 -15 -16    0.12    0.87
  -8 -15 -15   19.41    2.59
  -8 -15 -14    1.38    0.79
  -8 -15 -13   11.61    2.07
  -8 -15 -12   13.59    2.19
  -8 -15 -11    6.97    1.55
  -8 -15 -10   29.70    2.80
  -8 -15  -9   18.63    2.23
  -8 -15  -8   43.94    3.36
  -8 -15  -7   20.24    2.29
  -8 -15  -6   32.06    2.81
  -8 -15  -5    4.16    1.23
  -8 -15  -4   28.97    2.68
  -8 -15  -3    4.21    1.45
  -8 -15  -2   31.49    2.92
  -8 -15  -1   -0.93    0.86
  -8 -15  -1    0.84    0.76
  -8 -15   0   25.96    2.66
  -8 -15   0   22.85    2.54
  -8 -15   1    1.53    0.89
  -8 -15   1    0.56    0.76
  -8 -15   2   31.24    2.90
  -8 -15   2   26.34    2.78
  -8 -15   3    6.08    1.34
  -8 -15   3    3.11    0.83
  -8 -15   4   24.37    2.57
  -8 -15   5   18.85    2.60
  -8 -15   6   18.64    2.62
  -8 -14 -16    1.72    0.98
  -8 -14 -16    1.08    0.99
  -8 -14 -15   24.35    2.44
  -8 -14 -15   21.90    2.56
  -8 -14 -14   -0.13    0.67
  -8 -14 -13   30.39    2.98
  -8 -14 -12    1.01    0.92
  -8 -14 -11   31.51    2.92
  -8 -14 -10    3.07    0.96
  -8 -14  -9   44.90    3.33
  -8 -14  -8   16.27    2.03
  -8 -14  -7   38.37    2.98
  -8 -14  -6   28.50    2.50
  -8 -14  -5   43.86    3.08
  -8 -14  -4   25.19    2.40
  -8 -14  -3   21.27    2.25
  -8 -14  -2   56.80    3.70
  -8 -14  -2   51.34    3.50
  -8 -14  -1    2.14    0.94
  -8 -14  -1    1.13    0.73
  -8 -14   0   64.64    3.93
  -8 -14   0   58.36    3.84
  -8 -14   1    0.80    0.57
  -8 -14   1    0.02    0.93
  -8 -14   2   27.57    2.63
  -8 -14   2   24.98    2.63
  -8 -14   3   -0.85    1.03
  -8 -14   3   -0.04    0.62
  -8 -14   4   36.72    3.03
  -8 -14   5   -0.05    0.54
  -8 -14   5    0.68    0.58
  -8 -14   6   22.23    2.81
  -8 -14   7    3.57    1.34
  -8 -13 -17    4.66    1.21
  -8 -13 -16   19.97    2.44
  -8 -13 -16   19.80    2.21
  -8 -13 -15   16.43    2.03
  -8 -13 -15   16.03    2.18
  -8 -13 -14   11.98    1.86
  -8 -13 -14   14.12    1.85
  -8 -13 -13   31.49    2.57
  -8 -13 -13   29.52    2.81
  -8 -13 -12   20.05    2.33
  -8 -13 -12   21.41    2.17
  -8 -13 -11   65.26    4.03
  -8 -13 -10   17.36    2.08
  -8 -13  -9   53.81    3.43
  -8 -13  -8    5.61    1.26
  -8 -13  -7   39.45    2.86
  -8 -13  -6    3.10    1.00
  -8 -13  -5   53.79    3.23
  -8 -13  -4   20.90    2.08
  -8 -13  -3   61.73    3.56
  -8 -13  -3   65.09    3.80
  -8 -13  -2   12.97    1.79
  -8 -13  -2   11.39    1.67
  -8 -13  -1   39.43    2.94
  -8 -13  -1   37.47    2.86
  -8 -13   0   17.19    2.00
  -8 -13   0   19.58    2.12
  -8 -13   1   15.22    1.90
  -8 -13   1   16.53    1.96
  -8 -13   2   20.96    2.21
  -8 -13   2   17.49    2.10
  -8 -13   3    4.54    1.16
  -8 -13   3    5.69    1.23
  -8 -13   4   40.35    3.01
  -8 -13   5    4.54    1.10
  -8 -13   6   36.86    3.51
  -8 -13   7   -0.31    0.62
  -8 -13   8   21.43    2.78
  -8 -12 -18   16.21    2.04
  -8 -12 -17    0.71    0.65
  -8 -12 -16   34.26    2.79
  -8 -12 -15   12.29    1.73
  -8 -12 -15   10.69    1.66
  -8 -12 -14   41.82    2.77
  -8 -12 -14   44.24    3.29
  -8 -12 -14   44.77    3.09
  -8 -12 -13    7.41    1.42
  -8 -12 -13    6.31    1.21
  -8 -12 -13    6.58    1.17
  -8 -12 -12   25.56    2.47
  -8 -12 -12   29.69    2.46
  -8 -12 -11   26.09    2.42
  -8 -12 -11   23.18    2.15
  -8 -12 -10   10.85    1.53
  -8 -12 -10    8.86    1.33
  -8 -12  -9   37.50    2.81
  -8 -12  -8   21.31    2.02
  -8 -12  -7   58.58    3.34
  -8 -12  -6   12.62    1.68
  -8 -12  -5   44.65    2.84
  -8 -12  -4    0.72    0.51
  -8 -12  -4    1.43    0.84
  -8 -12  -3   25.76    2.24
  -8 -12  -3   24.57    2.24
  -8 -12  -2    1.08    0.59
  -8 -12  -2    2.73    1.00
  -8 -12  -1   34.96    2.65
  -8 -12  -1   30.62    2.48
  -8 -12   0    2.15    0.75
  -8 -12   0    3.82    0.99
  -8 -12   1   77.87    3.96
  -8 -12   1   74.70    3.98
  -8 -12   2    6.64    1.21
  -8 -12   2    7.50    1.28
  -8 -12   3   29.93    2.51
  -8 -12   4   15.29    1.82
  -8 -12   5   23.35    2.30
  -8 -12   6   16.23    1.96
  -8 -12   6   14.33    2.22
  -8 -12   7    8.80    1.77
  -8 -12   8   15.74    2.44
  -8 -12   9    2.26    0.99
  -8 -11 -18   16.97    2.10
  -8 -11 -17    1.63    0.86
  -8 -11 -16   19.28    2.14
  -8 -11 -15    0.64    0.67
  -8 -11 -15    0.21    0.56
  -8 -11 -14   40.33    2.95
  -8 -11 -14   43.87    3.03
  -8 -11 -14   38.08    2.49
  -8 -11 -13    5.62    1.10
  -8 -11 -13    3.75    0.86
  -8 -11 -13    4.47    1.04
  -8 -11 -12   41.93    2.86
  -8 -11 -12   41.63    2.65
  -8 -11 -12   41.07    2.93
  -8 -11 -11    2.90    0.86
  -8 -11 -11    3.04    0.82
  -8 -11 -11    2.30    0.87
  -8 -11 -10   55.16    3.16
  -8 -11 -10   55.23    3.34
  -8 -11 -10   51.34    2.98
  -8 -11  -9    4.96    1.02
  -8 -11  -9    5.24    1.15
  -8 -11  -8   33.56    2.40
  -8 -11  -7   55.01    3.05
  -8 -11  -7   53.09    3.07
  -8 -11  -6   46.20    2.87
  -8 -11  -6   46.96    2.75
  -8 -11  -5   80.10    3.78
  -8 -11  -5   85.22    3.65
  -8 -11  -4   36.08    2.57
  -8 -11  -4   32.90    2.29
  -8 -11  -3   96.35    4.14
  -8 -11  -3   93.36    3.90
  -8 -11  -2   20.67    1.96
  -8 -11  -2   20.48    1.96
  -8 -11  -1   50.60    3.02
  -8 -11  -1   48.78    2.89
  -8 -11   0    4.12    0.95
  -8 -11   0    4.72    0.97
  -8 -11   1   71.87    3.69
  -8 -11   1   74.12    3.70
  -8 -11   2   -0.41    0.72
  -8 -11   2    0.85    0.66
  -8 -11   3   65.08    3.51
  -8 -11   4    0.18    0.44
  -8 -11   5   46.71    3.07
  -8 -11   6    1.32    0.93
  -8 -11   6    0.32    0.50
  -8 -11   7   21.61    2.71
  -8 -11   8    1.57    0.87
  -8 -11   9   15.71    2.43
  -8 -10 -19   13.31    1.91
  -8 -10 -18    6.91    1.38
  -8 -10 -17   20.86    2.25
  -8 -10 -16   13.75    1.79
  -8 -10 -15   15.22    1.88
  -8 -10 -14   35.93    2.63
  -8 -10 -14   37.53    2.76
  -8 -10 -13    5.03    1.00
  -8 -10 -13    4.81    1.11
  -8 -10 -13    4.15    0.88
  -8 -10 -12   27.31    2.01
  -8 -10 -12   32.52    2.46
  -8 -10 -12   31.33    2.47
  -8 -10 -11   -0.12    0.48
  -8 -10 -11    0.59    0.55
  -8 -10 -11    0.21    0.49
  -8 -10 -10   93.24    4.01
  -8 -10 -10   88.21    3.64
  -8 -10 -10   87.75    3.99
  -8 -10  -9    0.14    0.40
  -8 -10  -9    0.33    0.48
  -8 -10  -9   -0.27    0.52
  -8 -10  -8   59.84    3.12
  -8 -10  -8   57.35    2.99
  -8 -10  -8   60.26    3.04
  -8 -10  -7    1.91    0.69
  -8 -10  -7    2.63    0.75
  -8 -10  -7    1.60    0.65
  -8 -10  -6   60.19    2.92
  -8 -10  -6   61.09    3.10
  -8 -10  -5    7.62    1.11
  -8 -10  -5    8.70    1.25
  -8 -10  -4   98.00    3.96
  -8 -10  -4   97.69    3.67
  -8 -10  -3   38.34    2.37
  -8 -10  -3   37.17    2.48
  -8 -10  -2  121.02    4.42
  -8 -10  -2  125.47    4.29
  -8 -10  -1   61.81    3.07
  -8 -10  -1   62.90    3.24
  -8 -10   0   61.68    3.14
  -8 -10   0   61.75    3.23
  -8 -10   1   17.38    1.76
  -8 -10   1   14.90    1.59
  -8 -10   2   15.05    1.63
  -8 -10   2   13.01    1.56
  -8 -10   3   34.81    2.48
  -8 -10   4    0.91    0.59
  -8 -10   5   53.39    3.14
  -8 -10   6    1.26    0.91
  -8 -10   6    2.56    0.86
  -8 -10   6    3.40    0.95
  -8 -10   7   53.83    3.41
  -8 -10   7   54.20    3.24
  -8 -10   8    0.77    0.93
  -8 -10   9   26.82    3.09
  -8 -10  10    0.11    0.78
  -8  -9 -19   17.43    2.14
  -8  -9 -18    0.29    0.68
  -8  -9 -17   22.36    2.27
  -8  -9 -16    9.65    1.58
  -8  -9 -15   35.06    2.69
  -8  -9 -14   16.69    1.88
  -8  -9 -13   48.47    2.47
  -8  -9 -13   51.15    2.91
  -8  -9 -13   51.06    3.11
  -8  -9 -12    9.82    1.40
  -8  -9 -12    9.08    1.30
  -8  -9 -12    9.19    1.13
  -8  -9 -11   27.58    2.20
  -8  -9 -11   25.20    2.09
  -8  -9 -11   23.15    1.79
  -8  -9 -10   24.63    2.06
  -8  -9 -10   24.37    1.86
  -8  -9 -10   22.35    1.94
  -8  -9  -9   12.57    1.47
  -8  -9  -9    9.75    1.27
  -8  -9  -9    9.93    1.23
  -8  -9  -8   53.24    2.73
  -8  -9  -8   56.08    2.77
  -8  -9  -8   58.84    3.04
  -8  -9  -7    0.23    0.40
  -8  -9  -7    0.03    0.39
  -8  -9  -7    0.74    0.57
  -8  -9  -6  114.00    3.72
  -8  -9  -6  117.73    4.05
  -8  -9  -6  114.40    4.07
  -8  -9  -5   16.58    1.43
  -8  -9  -5   15.07    1.51
  -8  -9  -4   62.27    3.02
  -8  -9  -4   63.28    2.75
  -8  -9  -3    5.45    0.91
  -8  -9  -3    7.76    1.15
  -8  -9  -2   49.78    2.74
  -8  -9  -2   50.29    2.54
  -8  -9  -1    5.87    0.91
  -8  -9  -1    7.90    1.15
  -8  -9   0   28.55    2.10
  -8  -9   0   28.94    2.03
  -8  -9   1   20.99    1.86
  -8  -9   1   19.71    1.67
  -8  -9   2   51.23    2.87
  -8  -9   3   34.22    2.39
  -8  -9   4   42.31    2.69
  -8  -9   5    9.72    1.34
  -8  -9   6    9.74    1.37
  -8  -9   6    9.44    1.71
  -8  -9   7   21.21    1.99
  -8  -9   7   17.81    2.41
  -8  -9   7   21.45    2.22
  -8  -9   8    4.03    1.34
  -8  -9   8    3.18    1.08
  -8  -9   9   21.25    2.39
  -8  -9   9   18.20    2.53
  -8  -9  10   -0.77    0.57
  -8  -9  10    0.62    0.73
  -8  -8 -19   15.23    1.98
  -8  -8 -18   10.95    1.67
  -8  -8 -17   22.86    2.31
  -8  -8 -16    3.05    0.85
  -8  -8 -15   30.05    2.52
  -8  -8 -14    1.42    0.69
  -8  -8 -13   59.07    3.31
  -8  -8 -13   55.02    2.48
  -8  -8 -13   63.54    3.06
  -8  -8 -12    2.66    0.63
  -8  -8 -12    3.21    0.88
  -8  -8 -12    3.52    0.85
  -8  -8 -11   66.75    3.36
  -8  -8 -11   64.06    2.76
  -8  -8 -11   65.80    3.08
  -8  -8 -10    8.54    1.23
  -8  -8 -10    7.59    0.96
  -8  -8 -10    7.17    1.10
  -8  -8  -9   74.69    3.14
  -8  -8  -9   81.34    3.54
  -8  -8  -9   77.77    3.10
  -8  -8  -8    1.51    0.52
  -8  -8  -8    1.70    0.59
  -8  -8  -8    0.70    0.48
  -8  -8  -7   48.24    2.48
  -8  -8  -7   52.26    2.76
  -8  -8  -7   49.14    2.31
  -8  -8  -6   44.58    2.14
  -8  -8  -6   43.64    2.39
  -8  -8  -6   47.77    2.62
  -8  -8  -5   10.53    1.23
  -8  -8  -5   14.71    1.49
  -8  -8  -5   12.49    1.35
  -8  -8  -4   80.66    3.27
  -8  -8  -4   85.69    2.92
  -8  -8  -3    5.19    0.88
  -8  -8  -3    6.28    0.90
  -8  -8  -2   59.67    2.87
  -8  -8  -2   61.01    2.57
  -8  -8  -1    2.29    0.51
  -8  -8  -1    3.02    0.74
  -8  -8   0   47.35    2.61
  -8  -8   0   48.56    2.44
  -8  -8   1    0.73    0.39
  -8  -8   2   31.79    2.20
  -8  -8   3    9.25    1.24
  -8  -8   4   65.33    3.21
  -8  -8   5    3.03    0.78
  -8  -8   6   49.94    2.89
  -8  -8   6   45.18    3.49
  -8  -8   7    3.49    0.81
  -8  -8   7    3.50    1.21
  -8  -8   8   12.52    2.06
  -8  -8   8   12.38    1.52
  -8  -8   8   11.69    1.74
  -8  -8   9   16.87    2.33
  -8  -8   9   17.40    2.13
  -8  -8  10    1.06    0.75
  -8  -8  10    1.46    0.73
  -8  -8  11   16.48    2.32
  -8  -8  11   14.11    2.29
  -8  -8  12    0.45    0.72
  -8  -7 -19    1.38    0.70
  -8  -7 -18    4.34    1.16
  -8  -7 -17   13.64    1.83
  -8  -7 -16   10.83    1.64
  -8  -7 -15   28.65    2.44
  -8  -7 -14   11.77    1.56
  -8  -7 -13   48.03    3.00
  -8  -7 -12    0.67    0.42
  -8  -7 -12    1.16    0.68
  -8  -7 -12   -0.53    0.58
  -8  -7 -11   54.14    3.00
  -8  -7 -11   51.64    2.54
  -8  -7 -11   48.80    2.31
  -8  -7 -10    4.29    0.93
  -8  -7 -10    4.16    0.74
  -8  -7 -10    4.07    0.81
  -8  -7  -9   23.27    1.89
  -8  -7  -9   23.67    1.68
  -8  -7  -9   22.27    1.58
  -8  -7  -8    0.02    0.35
  -8  -7  -8    0.07    0.35
  -8  -7  -8    0.89    0.36
  -8  -7  -7   58.27    2.86
  -8  -7  -7   57.11    2.25
  -8  -7  -7   56.36    2.58
  -8  -7  -6    0.49    0.38
  -8  -7  -6    0.67    0.41
  -8  -7  -6    0.69    0.44
  -8  -7  -5   69.25    2.90
  -8  -7  -5   71.18    3.07
  -8  -7  -5   70.91    2.41
  -8  -7  -4    4.75    0.82
  -8  -7  -4    5.81    0.95
  -8  -7  -4    6.64    0.86
  -8  -7  -3   29.24    1.92
  -8  -7  -3   32.56    1.67
  -8  -7  -2   69.95    2.99
  -8  -7  -2   69.22    2.51
  -8  -7  -1   31.94    2.07
  -8  -7  -1   34.76    1.86
  -8  -7   0   90.36    3.48
  -8  -7   1    4.07    0.82
  -8  -7   2   36.35    2.28
  -8  -7   3   -0.44    0.48
  -8  -7   4   13.29    1.40
  -8  -7   5    3.22    0.82
  -8  -7   6   37.22    2.43
  -8  -7   6   38.61    3.15
  -8  -7   7    5.70    1.43
  -8  -7   7    5.83    1.05
  -8  -7   8   58.36    4.07
  -8  -7   8   58.50    3.14
  -8  -7   8   61.25    3.92
  -8  -7   9    6.17    1.43
  -8  -7   9    4.14    1.30
  -8  -7  10   30.72    3.02
  -8  -7  10   29.32    3.11
  -8  -7  11   12.63    2.04
  -8  -7  11   11.98    2.11
  -8  -7  12   12.31    2.11
  -8  -6 -19   -0.27    0.66
  -8  -6 -18    9.46    1.60
  -8  -6 -17    6.28    1.29
  -8  -6 -16    9.33    1.45
  -8  -6 -15   21.11    2.12
  -8  -6 -14   22.26    2.12
  -8  -6 -13   36.24    2.61
  -8  -6 -12   26.19    1.59
  -8  -6 -12   26.40    2.17
  -8  -6 -11   11.45    1.10
  -8  -6 -11   12.08    1.42
  -8  -6 -10   16.86    1.64
  -8  -6 -10   15.50    1.33
  -8  -6 -10   18.15    1.39
  -8  -6  -9   30.99    2.15
  -8  -6  -9   26.99    1.58
  -8  -6  -9   29.69    1.80
  -8  -6  -8    1.50    0.42
  -8  -6  -8    1.36    0.49
  -8  -6  -8    1.03    0.54
  -8  -6  -7   53.78    2.71
  -8  -6  -7   53.68    2.45
  -8  -6  -7   54.33    1.93
  -8  -6  -6    2.79    0.65
  -8  -6  -6    3.59    0.76
  -8  -6  -6    3.30    0.55
  -8  -6  -5  177.15    4.74
  -8  -6  -5  172.90    3.21
  -8  -6  -5  170.15    4.39
  -8  -6  -4    0.71    0.41
  -8  -6  -4    0.78    0.31
  -8  -6  -4    0.55    0.40
  -8  -6  -3  139.37    4.09
  -8  -6  -3  138.06    4.10
  -8  -6  -3  138.99    3.09
  -8  -6  -2    0.47    0.43
  -8  -6  -2    0.45    0.25
  -8  -6  -1   28.69    1.93
  -8  -6   0   13.01    1.34
  -8  -6   1    5.16    0.90
  -8  -6   2   73.48    3.15
  -8  -6   3   29.49    2.03
  -8  -6   4   65.51    3.04
  -8  -6   5   21.48    2.20
  -8  -6   5   20.86    1.78
  -8  -6   6   40.43    3.08
  -8  -6   6   39.39    2.45
  -8  -6   7    1.57    0.82
  -8  -6   7    2.21    0.63
  -8  -6   8   21.71    2.49
  -8  -6   8   23.83    1.98
  -8  -6   9   -0.06    0.49
  -8  -6   9    1.33    0.93
  -8  -6   9    0.25    0.63
  -8  -6  10   44.17    3.63
  -8  -6  10   47.97    3.90
  -8  -6  11    2.19    1.10
  -8  -6  11    0.73    0.92
  -8  -6  12   50.83    4.29
  -8  -6  12   51.86    4.22
  -8  -6  13    1.59    1.16
  -8  -5 -18   14.59    1.99
  -8  -5 -17    1.02    0.67
  -8  -5 -16   51.10    3.41
  -8  -5 -15   -0.02    0.45
  -8  -5 -14   40.18    2.86
  -8  -5 -13    3.90    0.88
  -8  -5 -12   33.50    2.42
  -8  -5 -11   18.13    1.78
  -8  -5 -11   18.38    1.33
  -8  -5 -10   66.41    3.21
  -8  -5 -10   63.24    2.49
  -8  -5  -9   52.24    2.31
  -8  -5  -9   55.81    2.87
  -8  -5  -8   22.35    1.56
  -8  -5  -8   22.37    1.14
  -8  -5  -8   25.56    1.90
  -8  -5  -7   76.57    3.18
  -8  -5  -7   75.39    2.82
  -8  -5  -7   75.17    1.80
  -8  -5  -6   21.03    1.54
  -8  -5  -6   20.76    1.64
  -8  -5  -6   23.47    0.98
  -8  -5  -5   82.06    3.01
  -8  -5  -5   82.96    3.17
  -8  -5  -5   85.27    1.87
  -8  -5  -4    5.35    0.84
  -8  -5  -4    6.09    0.54
  -8  -5  -4    5.14    0.80
  -8  -5  -3  108.76    3.53
  -8  -5  -3  108.20    3.57
  -8  -5  -3  108.90    2.40
  -8  -5  -2    0.83    0.47
  -8  -5  -2    1.73    0.62
  -8  -5  -1  214.87    5.06
  -8  -5   0   24.70    1.82
  -8  -5   1  133.36    4.09
  -8  -5   2    1.20    0.58
  -8  -5   3  170.26    4.74
  -8  -5   4   33.11    2.16
  -8  -5   5   95.17    3.66
  -8  -5   5  104.39    4.66
  -8  -5   6   33.73    2.23
  -8  -5   6   34.45    2.81
  -8  -5   7   59.42    3.00
  -8  -5   7   59.10    3.74
  -8  -5   8   10.72    1.34
  -8  -5   8   10.66    1.73
  -8  -5   9   21.04    1.85
  -8  -5   9   22.33    2.52
  -8  -5  10    6.26    1.50
  -8  -5  10    4.72    1.25
  -8  -5  11   10.33    1.94
  -8  -5  11    9.15    1.75
  -8  -5  12   30.62    3.35
  -8  -5  13    4.24    1.46
  -8  -4 -11   -0.44    0.53
  -8  -4 -11    0.43    0.31
  -8  -4 -10   53.37    2.22
  -8  -4 -10   52.92    2.88
  -8  -4  -9   21.82    1.46
  -8  -4  -9   19.62    1.72
  -8  -4  -8   83.05    3.39
  -8  -4  -8   85.97    2.92
  -8  -4  -7   40.96    2.33
  -8  -4  -7   42.89    2.11
  -8  -4  -6   51.67    2.34
  -8  -4  -6   56.17    2.64
  -8  -4  -5   29.15    1.79
  -8  -4  -5   27.37    1.81
  -8  -4  -4   81.41    3.05
  -8  -4  -4   84.25    3.05
  -8  -4  -3   22.07    1.59
  -8  -4  -3   22.97    1.62
  -8  -4  -2   39.60    2.10
  -8  -4  -2   37.69    2.09
  -8  -4  -1   90.48    3.26
  -8  -4  -1   89.44    3.14
  -8  -4   0   24.37    1.73
  -8  -4   1  260.58    5.63
  -8  -4   2   15.01    1.42
  -8  -4   3  176.71    4.80
  -8  -4   4    3.42    0.75
  -8  -4   5   34.86    2.18
  -8  -4   5   35.18    2.65
  -8  -4   6    0.10    0.41
  -8  -4   6    0.39    0.55
  -8  -4   7   47.66    3.26
  -8  -4   7   44.75    2.59
  -8  -4   8    4.22    0.85
  -8  -4   8    3.37    0.96
  -8  -4   9   41.51    2.54
  -8  -4   9   42.27    3.34
  -8  -4  10    2.13    1.01
  -8  -4  10    2.26    1.15
  -8  -4  11   28.50    3.06
  -8  -4  11   26.24    2.87
  -8  -4  12    7.93    1.80
  -8  -4  13   17.38    2.66
  -8  -3 -11   28.85    1.56
  -8  -3 -10   47.59    2.07
  -8  -3  -9   14.45    1.17
  -8  -3  -9   15.75    1.55
  -8  -3  -8   67.86    2.57
  -8  -3  -8   66.68    3.07
  -8  -3  -7    0.29    0.35
  -8  -3  -7    0.35    0.39
  -8  -3  -6   93.13    3.10
  -8  -3  -6   92.32    3.37
  -8  -3  -5    7.06    0.93
  -8  -3  -5    6.91    0.95
  -8  -3  -4   94.12    3.23
  -8  -3  -4   96.54    3.24
  -8  -3  -3    6.22    0.89
  -8  -3  -3    6.68    0.88
  -8  -3  -2   87.72    3.16
  -8  -3  -2   86.49    3.01
  -8  -3  -1    1.61    0.48
  -8  -3  -1    1.26    0.46
  -8  -3   0   36.65    2.09
  -8  -3   1   19.40    1.57
  -8  -3   2    3.10    0.72
  -8  -3   3   95.29    3.49
  -8  -3   4    8.13    1.07
  -8  -3   4    9.25    1.33
  -8  -3   5   61.07    2.92
  -8  -3   5   63.43    3.39
  -8  -3   6   20.66    1.71
  -8  -3   6   20.70    2.09
  -8  -3   7   25.07    1.91
  -8  -3   7   26.51    2.42
  -8  -3   8    1.75    0.81
  -8  -3   8    1.56    0.58
  -8  -3   9   32.88    2.88
  -8  -3  10    6.26    1.35
  -8  -3  10    7.36    1.66
  -8  -3  11   18.02    2.33
  -8  -3  11   20.99    2.71
  -8  -3  12    5.64    1.56
  -8  -3  13   30.55    3.51
  -8  -2 -10   25.11    1.49
  -8  -2  -9   21.66    1.42
  -8  -2  -8   77.15    2.74
  -8  -2  -7   37.99    1.96
  -8  -2  -7   36.63    2.22
  -8  -2  -6   57.92    2.46
  -8  -2  -6   56.09    2.65
  -8  -2  -5   16.50    1.35
  -8  -2  -5   16.16    1.39
  -8  -2  -4   49.31    2.31
  -8  -2  -4   48.51    2.32
  -8  -2  -3   11.81    1.17
  -8  -2  -3   11.04    1.11
  -8  -2  -2   68.78    2.80
  -8  -2  -2   67.77    2.61
  -8  -2  -1    1.64    0.47
  -8  -2  -1    1.68    0.60
  -8  -2   0  111.53    3.64
  -8  -2   0  111.02    3.32
  -8  -2   1    2.05    0.62
  -8  -2   2  109.23    3.73
  -8  -2   3    0.00    0.37
  -8  -2   3    0.46    0.37
  -8  -2   4   29.86    2.00
  -8  -2   4   29.30    2.16
  -8  -2   5   41.44    2.39
  -8  -2   5   41.48    2.67
  -8  -2   6   10.93    1.27
  -8  -2   6   11.33    1.49
  -8  -2   7   41.96    2.89
  -8  -2   8   18.39    2.11
  -8  -2   9   25.68    2.46
  -8  -2  10    3.14    1.07
  -8  -2  10    3.12    0.88
  -8  -2  11   23.08    2.85
  -8  -2  12    1.26    1.03
  -8  -2  13   16.08    2.57
  -8  -1  -7   39.81    2.00
  -8  -1  -6   43.87    2.14
  -8  -1  -5   51.70    2.48
  -8  -1  -5   52.36    2.39
  -8  -1  -4   59.08    2.58
  -8  -1  -4   60.69    2.60
  -8  -1  -3   41.07    2.08
  -8  -1  -3   44.58    2.26
  -8  -1  -2   61.67    2.48
  -8  -1  -2   66.30    2.78
  -8  -1  -1   17.66    1.50
  -8  -1  -1   16.78    1.28
  -8  -1   0   40.08    2.23
  -8  -1   0   39.57    1.94
  -8  -1   1    1.08    0.47
  -8  -1   2   79.79    3.19
  -8  -1   3   11.54    1.31
  -8  -1   3   10.06    1.15
  -8  -1   4   97.85    3.82
  -8  -1   4  102.38    3.71
  -8  -1   5    6.05    1.03
  -8  -1   6   18.25    1.83
  -8  -1   7    7.56    1.22
  -8  -1   8   11.17    1.58
  -8  -1   9   17.34    1.88
  -8  -1   9   16.89    2.00
  -8  -1  10   23.25    2.21
  -8  -1  11   21.57    2.76
  -8  -1  11   21.12    2.17
  -8  -1  12   17.56    2.57
  -8  -1  13    8.70    1.89
  -8   0  -4    8.45    1.02
  -8   0  -3   84.73    3.14
  -8   0  -3   81.96    2.94
  -8   0  -2   26.54    1.63
  -8   0  -2   29.65    1.91
  -8   0  -1   65.08    2.49
  -8   0  -1   65.36    2.84
  -8   0   0   21.92    1.41
  -8   0   0   24.16    1.75
  -8   0   1   21.53    1.40
  -8   0   2   24.14    1.70
  -8   0   3    0.76    0.37
  -8   0   4   52.28    2.71
  -8   0   5    1.25    0.54
  -8   0   6  107.45    4.25
  -8   0   7    7.65    1.21
  -8   0   8   43.70    2.92
  -8   0   8   40.63    2.85
  -8   0   9    0.05    0.35
  -8   0   9   -0.32    0.59
  -8   0  10   16.25    1.87
  -8   0  11    9.17    1.91
  -8   0  11    9.83    1.55
  -8   0  12   18.71    2.71
  -8   0  13    5.92    1.66
  -8   1  -3   50.85    2.36
  -8   1  -2    0.00    0.27
  -8   1  -1   42.18    1.99
  -8   1   0   16.99    1.25
  -8   1   0   15.66    1.19
  -8   1   1  135.14    3.64
  -8   1   1  130.57    3.31
  -8   1   2   68.18    2.73
  -8   1   3   93.26    3.35
  -8   1   4   32.08    2.07
  -8   1   5   38.73    2.40
  -8   1   6   45.33    2.68
  -8   1   7    7.42    1.22
  -8   1   7    7.10    1.15
  -8   1   8   69.84    3.65
  -8   1   8   70.25    3.66
  -8   1   9   13.01    1.69
  -8   1  10   31.64    2.61
  -8   1  11    6.76    1.61
  -8   1  11    7.37    1.34
  -8   1  12   21.63    2.31
  -8   1  12   17.56    2.58
  -8   1  13    1.03    1.04
  -8   2  -8   60.59    2.61
  -8   2  -2    3.72    0.69
  -8   2  -1   52.17    1.94
  -8   2  -1   47.17    2.12
  -8   2   0    7.95    0.82
  -8   2   0    7.61    0.85
  -8   2   1   77.94    2.50
  -8   2   1   77.05    2.64
  -8   2   2    0.60    0.38
  -8   2   2    0.89    0.39
  -8   2   3  103.63    3.46
  -8   2   4    2.11    0.57
  -8   2   5  117.37    4.59
  -8   2   5  112.82    3.94
  -8   2   6    8.60    1.32
  -8   2   6    7.34    1.10
  -8   2   7   43.59    2.91
  -8   2   8   16.39    1.85
  -8   2   9   11.37    1.60
  -8   2  10   44.56    3.16
  -8   2  11   14.33    1.86
  -8   2  12   18.44    2.17
  -8   2  12   16.76    2.61
  -8   2  13   10.51    2.10
  -8   3  -8   58.88    2.58
  -8   3  -7    0.46    0.39
  -8   3  -6   35.92    2.15
  -8   3  -5    1.67    0.57
  -8   3  -4   45.98    2.58
  -8   3  -3   18.83    1.70
  -8   3  -2   68.26    3.21
  -8   3  -1   74.85    2.70
  -8   3  -1   78.87    3.49
  -8   3  -1   79.67    2.20
  -8   3   0   31.14    1.66
  -8   3   0   32.66    1.55
  -8   3   0   32.97    2.36
  -8   3   1   51.37    2.02
  -8   3   1   50.79    2.92
  -8   3   1   51.54    2.09
  -8   3   2   38.20    2.55
  -8   3   2   36.54    1.87
  -8   3   2   36.12    1.60
  -8   3   3   22.77    2.00
  -8   3   3   21.90    1.52
  -8   3   4    0.70    0.59
  -8   3   4    0.06    0.38
  -8   3   5   32.38    2.47
  -8   3   6    2.20    0.77
  -8   3   7   58.30    3.42
  -8   3   8    0.65    0.51
  -8   3   9   43.54    3.10
  -8   3  10    1.05    0.54
  -8   3  11   17.66    2.07
  -8   3  12    9.57    1.62
  -8   3  12    6.55    1.67
  -8   3  13    4.83    1.59
  -8   3  13    6.32    1.35
  -8   4  -7    1.50    0.53
  -8   4  -6   51.15    2.63
  -8   4  -5    3.12    0.71
  -8   4  -4   60.73    2.99
  -8   4  -3    1.86    0.63
  -8   4  -2   91.55    3.78
  -8   4  -1    0.46    0.50
  -8   4   0   22.99    1.98
  -8   4   0   22.27    1.42
  -8   4   1   25.77    2.12
  -8   4   1   23.11    1.36
  -8   4   2   36.92    2.58
  -8   4   3   43.33    2.80
  -8   4   4   34.38    2.58
  -8   4   5   20.44    2.03
  -8   4   6   13.36    1.67
  -8   4   7   15.91    1.87
  -8   4   8    5.02    1.09
  -8   4   9   22.44    2.27
  -8   4  10    3.36    0.97
  -8   4  11   34.01    2.98
  -8   4  12    0.69    0.62
  -8   4  12    2.60    1.13
  -8   4  13   11.95    1.90
  -8   4  13   10.64    2.24
  -8   5  -7   20.04    1.66
  -8   5  -6   32.36    2.14
  -8   5  -5    3.86    0.85
  -8   5  -4   44.38    2.63
  -8   5  -3    0.96    0.50
  -8   5  -2   58.63    3.11
  -8   5  -1    2.19    0.72
  -8   5   0   81.68    2.77
  -8   5   0   82.69    3.80
  -8   5   1    1.32    0.70
  -8   5   2   49.98    3.06
  -8   5   3    2.21    0.78
  -8   5   4   45.59    3.00
  -8   5   5   20.27    2.07
  -8   5   6   64.96    3.72
  -8   5   7   16.03    1.91
  -8   5   8   23.75    2.35
  -8   5   9   10.69    1.60
  -8   5  10    3.52    0.99
  -8   5  11   15.38    2.05
  -8   5  12    2.13    1.14
  -8   5  12    1.62    0.78
  -8   5  13   15.30    2.20
  -8   5  13   15.74    2.59
  -8   6  -6    6.63    1.04
  -8   6  -5   46.00    2.71
  -8   6  -4   12.41    1.45
  -8   6  -3   35.57    2.47
  -8   6  -2   27.39    2.21
  -8   6  -1   31.19    2.38
  -8   6   0   60.37    3.33
  -8   6   1   14.24    1.73
  -8   6   2   73.72    3.78
  -8   6   3    7.51    1.33
  -8   6   4   39.34    2.87
  -8   6   5    0.74    0.52
  -8   6   6   41.96    3.07
  -8   6   7    6.16    1.25
  -8   6   8   47.24    3.42
  -8   6   9    4.36    1.16
  -8   6  10   30.69    2.87
  -8   6  11    2.20    1.19
  -8   6  11    2.24    0.85
  -8   6  12   13.07    2.01
  -8   6  12   13.75    2.39
  -8   6  13    9.05    1.80
  -8   7  -5   67.00    3.37
  -8   7  -4    3.34    0.82
  -8   7  -3   73.77    3.68
  -8   7  -2    2.68    0.82
  -8   7  -1   44.93    2.99
  -8   7   0    0.81    0.48
  -8   7   1   30.38    2.52
  -8   7   2    5.86    1.21
  -8   7   3   21.22    2.16
  -8   7   4   41.97    3.13
  -8   7   5   23.63    2.37
  -8   7   6   45.45    3.33
  -8   7   7   10.89    1.67
  -8   7   8   19.85    2.34
  -8   7   9   -0.32    0.61
  -8   7  10   24.96    2.66
  -8   7  11   -0.13    0.62
  -8   7  11    0.35    0.94
  -8   7  12   21.71    2.88
  -8   7  12   22.47    2.74
  -8   7  13    1.03    0.71
  -8   8  -5   31.67    2.48
  -8   8  -4    4.74    1.02
  -8   8  -3   40.89    2.86
  -8   8  -2    0.74    0.55
  -8   8  -1   44.08    3.05
  -8   8   0    0.80    0.56
  -8   8   1   44.11    3.12
  -8   8   2   -0.09    0.44
  -8   8   3   45.81    3.31
  -8   8   4    4.09    1.07
  -8   8   5   17.66    2.11
  -8   8   6   14.64    1.96
  -8   8   7   18.13    2.20
  -8   8   8   16.09    2.13
  -8   8   9    9.24    1.65
  -8   8  10    9.39    1.77
  -8   8  11    2.26    1.07
  -8   8  11    3.28    1.29
  -8   8  12   14.53    2.37
  -8   8  12   14.25    2.23
  -8   9  -4   29.08    2.50
  -8   9  -3   17.87    2.00
  -8   9  -2   17.45    2.03
  -8   9  -1   15.65    1.93
  -8   9   0    5.81    1.19
  -8   9   1   20.19    2.23
  -8   9   2    0.97    0.50
  -8   9   3   28.28    2.68
  -8   9   4    0.22    0.53
  -8   9   5   36.40    3.12
  -8   9   6    0.40    0.48
  -8   9   7   36.42    3.22
  -8   9   8    4.64    1.21
  -8   9   9   25.42    2.87
  -8   9  10   12.81    2.11
  -8   9  10    9.18    1.81
  -8   9  11   15.16    2.35
  -8  10  -3    5.23    1.17
  -8  10  -2   32.45    2.84
  -8  10  -1    7.90    1.45
  -8  10   0   27.71    2.69
  -8  10   1    5.97    1.30
  -8  10   2    4.70    1.19
  -8  10   3   11.35    1.84
  -8  10   4    4.91    1.30
  -8  10   5   39.03    3.42
  -8  10   6    4.18    1.26
  -8  10   7   52.26    4.08
  -8  10   8    2.61    1.14
  -8  10   9   35.08    3.48
  -8  11  -2   22.88    2.48
  -8  11  -1    3.63    1.14
  -8  11   0   37.79    3.28
  -8  11   1   16.11    2.20
  -8  11   2   36.35    3.31
  -8  11   3   13.70    2.12
  -8  11   4   23.79    2.76
  -8  11   5   13.47    2.15
  -8  11   6    8.24    1.69
  -8  11   7    7.21    1.67
  -8  12  -2   23.32    2.62
  -8  12  -1    6.96    1.51
  -8  12   0   19.58    2.49
  -8  12   1    2.75    1.05
  -8  12   2   20.69    2.58
  -8  12   3    0.34    0.55
  -8  12   4   36.60    3.53
  -8  12   5    1.04    0.85
  -8  13  -1   17.33    2.39
  -8  13   0   11.70    1.98
  -8  13   1   12.08    2.01
  -7 -19 -11    5.50    1.64
  -7 -19 -10   21.82    2.76
  -7 -19  -9   26.42    3.01
  -7 -19  -8   12.73    2.19
  -7 -19  -7   50.78    4.09
  -7 -19  -6   12.79    2.27
  -7 -19  -5   18.03    2.53
  -7 -19  -4    5.15    1.61
  -7 -19  -3   28.40    3.28
  -7 -18 -13    1.91    1.39
  -7 -18 -12   38.04    3.65
  -7 -18 -11   -0.33    1.08
  -7 -18 -10   47.01    3.94
  -7 -18  -9    2.02    1.15
  -7 -18  -8   31.66    3.21
  -7 -18  -7   11.82    2.03
  -7 -18  -6   33.14    3.18
  -7 -18  -5   32.48    3.19
  -7 -18  -4   35.12    3.29
  -7 -18  -3   22.70    2.84
  -7 -18  -2   25.95    3.07
  -7 -18  -1   15.56    2.47
  -7 -18   0    0.40    0.84
  -7 -18   1   28.51    3.10
  -7 -18   2   -0.09    0.67
  -7 -17 -15   19.31    2.81
  -7 -17 -14   33.86    3.62
  -7 -17 -13   14.81    2.44
  -7 -17 -12   65.98    4.73
  -7 -17 -11    3.62    1.28
  -7 -17 -10   51.85    4.00
  -7 -17  -9   -0.48    0.98
  -7 -17  -8   36.18    3.28
  -7 -17  -7   -0.25    0.79
  -7 -17  -6   43.78    3.50
  -7 -17  -5    3.38    1.24
  -7 -17  -4   35.82    3.27
  -7 -17  -3   27.07    2.97
  -7 -17  -2   74.70    4.74
  -7 -17  -1   20.27    2.63
  -7 -17   0   36.54    3.46
  -7 -17   1   15.29    2.30
  -7 -17   1   13.26    2.11
  -7 -17   2    4.14    1.18
  -7 -17   2    5.34    1.34
  -7 -17   3   15.38    2.23
  -7 -16 -16    2.75    1.33
  -7 -16 -15   26.47    3.15
  -7 -16 -14    0.63    0.88
  -7 -16 -13   37.43    3.53
  -7 -16 -12    5.56    1.61
  -7 -16 -11   29.55    3.07
  -7 -16 -10   17.38    2.40
  -7 -16  -9   16.19    2.25
  -7 -16  -8   50.23    3.74
  -7 -16  -7    5.53    1.29
  -7 -16  -6   47.40    3.54
  -7 -16  -5    4.67    1.37
  -7 -16  -4   40.28    3.31
  -7 -16  -3    2.37    1.11
  -7 -16  -2   20.15    2.57
  -7 -16  -1    4.16    1.66
  -7 -16   0   30.72    3.07
  -7 -16   1    2.09    0.84
  -7 -16   1    2.69    1.10
  -7 -16   2   34.18    3.28
  -7 -16   2   35.13    3.15
  -7 -16   3    2.09    0.78
  -7 -16   3    1.81    0.87
  -7 -16   4    8.30    1.57
  -7 -16   4    6.84    1.43
  -7 -16   5   20.59    2.85
  -7 -15 -17   20.43    2.66
  -7 -15 -16    4.90    1.47
  -7 -15 -15   20.11    2.59
  -7 -15 -14   -0.22    0.76
  -7 -15 -13   20.40    2.56
  -7 -15 -12    3.26    1.37
  -7 -15 -11   34.08    3.18
  -7 -15 -10    2.66    1.25
  -7 -15  -9   32.17    2.93
  -7 -15  -8   11.20    1.78
  -7 -15  -7   27.40    2.68
  -7 -15  -6   11.37    1.76
  -7 -15  -5   18.02    2.16
  -7 -15  -4   41.63    3.22
  -7 -15  -3   10.64    1.70
  -7 -15  -2   34.95    3.07
  -7 -15  -1    5.95    1.55
  -7 -15   0    6.07    1.43
  -7 -15   1    1.29    0.86
  -7 -15   1    3.88    1.15
  -7 -15   2   20.34    2.37
  -7 -15   2   16.16    2.16
  -7 -15   3    3.24    1.06
  -7 -15   3    1.36    0.95
  -7 -15   4   30.54    2.84
  -7 -15   4   28.21    2.98
  -7 -15   5    6.01    1.49
  -7 -15   6   22.73    2.83
  -7 -15   6   25.31    2.88
  -7 -14 -18    5.41    1.35
  -7 -14 -17    9.70    1.75
  -7 -14 -16   11.55    1.90
  -7 -14 -15   19.70    2.47
  -7 -14 -14   12.34    1.97
  -7 -14 -13   31.84    3.05
  -7 -14 -12    1.65    0.84
  -7 -14 -11   37.21    3.24
  -7 -14 -10   -0.07    0.71
  -7 -14  -9   42.81    3.30
  -7 -14  -8    2.29    0.92
  -7 -14  -7   54.18    3.56
  -7 -14  -6    2.73    0.92
  -7 -14  -5   35.28    2.80
  -7 -14  -4   12.69    1.77
  -7 -14  -3   27.77    2.55
  -7 -14  -2   43.18    3.20
  -7 -14  -1   15.84    2.14
  -7 -14   0   47.58    3.46
  -7 -14   1   20.90    2.26
  -7 -14   1   16.83    2.16
  -7 -14   2   24.28    2.50
  -7 -14   2   26.53    2.53
  -7 -14   3    2.60    0.66
  -7 -14   3    5.31    1.16
  -7 -14   4   16.71    2.02
  -7 -14   4   15.88    2.10
  -7 -14   5    0.66    0.54
  -7 -14   5    0.67    0.83
  -7 -14   6   35.27    3.36
  -7 -14   6   35.98    3.34
  -7 -14   7    1.30    0.96
  -7 -14   8   24.18    2.91
  -7 -13 -18   21.16    2.45
  -7 -13 -17   -0.62    0.79
  -7 -13 -16   15.77    2.04
  -7 -13 -16   18.56    2.05
  -7 -13 -15    6.48    1.34
  -7 -13 -15    7.64    1.39
  -7 -13 -14   27.14    2.61
  -7 -13 -14   27.75    2.40
  -7 -13 -13   17.62    2.19
  -7 -13 -13   18.61    1.99
  -7 -13 -12   20.04    2.33
  -7 -13 -11   21.08    2.35
  -7 -13 -10   23.06    2.40
  -7 -13  -9   23.54    2.43
  -7 -13  -8   11.58    1.63
  -7 -13  -7   62.81    3.66
  -7 -13  -6    0.95    0.68
  -7 -13  -5   66.54    3.69
  -7 -13  -4    1.04    0.78
  -7 -13  -3   55.39    3.38
  -7 -13  -2    2.03    1.01
  -7 -13  -1   57.38    3.57
  -7 -13   0    5.70    1.26
  -7 -13   0    6.74    1.29
  -7 -13   1   48.55    3.25
  -7 -13   1   40.77    3.10
  -7 -13   2   19.83    2.21
  -7 -13   2   24.79    2.35
  -7 -13   3   44.26    3.33
  -7 -13   3   47.27    3.22
  -7 -13   4    5.41    1.18
  -7 -13   5   15.64    1.92
  -7 -13   6   11.44    1.97
  -7 -13   6    7.67    1.67
  -7 -13   7    4.57    1.39
  -7 -13   7    1.37    0.68
  -7 -13   8   18.25    2.49
  -7 -13   9    0.03    0.64
  -7 -12 -17    4.86    1.21
  -7 -12 -17    6.74    1.28
  -7 -12 -16   34.74    2.74
  -7 -12 -16   31.01    2.74
  -7 -12 -15   -0.04    0.58
  -7 -12 -15    0.68    0.59
  -7 -12 -14   26.78    2.46
  -7 -12 -14   28.29    2.39
  -7 -12 -13    1.33    0.72
  -7 -12 -13   -0.02    0.57
  -7 -12 -12   53.90    3.53
  -7 -12 -12   53.06    3.12
  -7 -12 -11   16.24    1.77
  -7 -12 -11   17.28    2.01
  -7 -12 -10   50.57    3.42
  -7 -12  -9   25.87    2.42
  -7 -12  -8   87.58    4.21
  -7 -12  -7   19.99    1.95
  -7 -12  -6   31.51    2.49
  -7 -12  -5   41.99    2.87
  -7 -12  -4   11.06    1.52
  -7 -12  -3   50.55    3.03
  -7 -12  -2   10.17    1.62
  -7 -12  -1   78.78    3.89
  -7 -12   0    0.05    0.50
  -7 -12   0    0.77    0.63
  -7 -12   1   41.13    2.97
  -7 -12   1   43.34    2.91
  -7 -12   2    0.51    0.60
  -7 -12   2    1.25    0.53
  -7 -12   3   13.02    1.67
  -7 -12   3   14.59    1.75
  -7 -12   4   14.01    1.73
  -7 -12   5   20.31    2.03
  -7 -12   6   10.32    1.87
  -7 -12   6   10.97    1.54
  -7 -12   6    9.65    1.72
  -7 -12   7   18.09    2.45
  -7 -12   7   13.96    1.92
  -7 -12   8    3.74    1.32
  -7 -12   9    7.90    1.75
  -7 -12  10   11.82    2.09
  -7 -11 -17    5.72    1.32
  -7 -11 -17    6.96    1.25
  -7 -11 -16   23.55    2.32
  -7 -11 -16   25.06    2.30
  -7 -11 -15    3.82    0.96
  -7 -11 -15    4.67    1.02
  -7 -11 -14   36.94    2.67
  -7 -11 -14   35.66    2.68
  -7 -11 -13   13.02    1.59
  -7 -11 -13   14.00    1.71
  -7 -11 -12   71.75    3.78
  -7 -11 -12   67.54    3.47
  -7 -11 -11    1.66    0.81
  -7 -11 -11    1.95    0.71
  -7 -11 -10   76.92    3.94
  -7 -11 -10   81.06    3.65
  -7 -11  -9    9.54    1.31
  -7 -11  -9   10.12    1.56
  -7 -11  -8   82.04    3.91
  -7 -11  -7   29.47    2.29
  -7 -11  -6   58.54    3.20
  -7 -11  -5   23.18    2.01
  -7 -11  -4   65.32    3.20
  -7 -11  -3   27.51    2.12
  -7 -11  -2   16.36    1.80
  -7 -11  -1   45.93    2.88
  -7 -11  -1   47.62    2.97
  -7 -11   0   15.73    1.72
  -7 -11   0   16.19    1.71
  -7 -11   1   55.91    3.27
  -7 -11   1   58.82    3.23
  -7 -11   2   18.19    1.84
  -7 -11   2   17.04    1.88
  -7 -11   3   52.28    3.07
  -7 -11   3   49.91    3.22
  -7 -11   4    2.17    0.75
  -7 -11   5   46.52    2.93
  -7 -11   6   11.32    1.72
  -7 -11   6    8.60    1.62
  -7 -11   6   11.06    1.55
  -7 -11   7   29.00    2.96
  -7 -11   7   27.59    2.52
  -7 -11   8    9.90    1.89
  -7 -11   9   23.64    2.82
  -7 -11  10    2.47    0.97
  -7 -10 -18    4.01    1.03
  -7 -10 -17   22.82    2.24
  -7 -10 -16    2.34    0.86
  -7 -10 -16    4.43    1.12
  -7 -10 -15   12.93    1.62
  -7 -10 -15   15.84    1.82
  -7 -10 -14   25.01    2.17
  -7 -10 -14   25.91    2.21
  -7 -10 -14   23.60    1.84
  -7 -10 -13   10.20    1.43
  -7 -10 -13    9.30    1.22
  -7 -10 -13   10.41    1.46
  -7 -10 -12   37.55    2.56
  -7 -10 -12   37.17    2.56
  -7 -10 -11   16.42    1.66
  -7 -10 -11   16.53    1.72
  -7 -10 -10   69.82    3.35
  -7 -10 -10   70.11    3.57
  -7 -10  -9    1.76    0.60
  -7 -10  -9    2.12    0.81
  -7 -10  -8   76.45    3.60
  -7 -10  -8   76.59    3.35
  -7 -10  -7    1.69    0.87
  -7 -10  -7    1.43    0.61
  -7 -10  -6   49.19    2.76
  -7 -10  -5    4.99    0.92
  -7 -10  -4  138.26    4.43
  -7 -10  -3   10.69    1.32
  -7 -10  -2  110.58    4.18
  -7 -10  -2  107.07    3.93
  -7 -10  -1    4.14    0.91
  -7 -10  -1    4.52    1.01
  -7 -10   0   86.99    3.70
  -7 -10   0   83.96    3.64
  -7 -10   1   13.22    1.47
  -7 -10   1   12.80    1.42
  -7 -10   2   64.32    3.39
  -7 -10   2   59.86    3.12
  -7 -10   3   24.97    2.08
  -7 -10   3   21.50    1.98
  -7 -10   4   29.78    2.25
  -7 -10   5   63.85    3.27
  -7 -10   5   59.22    3.10
  -7 -10   6   10.90    1.76
  -7 -10   6   15.43    1.81
  -7 -10   6   16.84    1.76
  -7 -10   6   15.59    1.68
  -7 -10   7   35.58    2.54
  -7 -10   7   30.43    2.48
  -7 -10   7   34.80    2.62
  -7 -10   7   26.91    2.79
  -7 -10   8    1.22    0.72
  -7 -10   9   18.40    2.49
  -7 -10  10   -0.28    0.85
  -7 -10  11   19.19    2.61
  -7  -9 -19   33.57    2.82
  -7  -9 -18    0.54    0.64
  -7  -9 -17   32.67    2.65
  -7  -9 -16    0.52    0.54
  -7  -9 -16    0.13    0.56
  -7  -9 -15   42.77    2.89
  -7  -9 -15   38.24    2.63
  -7  -9 -14    0.49    0.68
  -7  -9 -14    0.39    0.50
  -7  -9 -13   35.16    2.50
  -7  -9 -13   33.30    2.30
  -7  -9 -13   31.49    1.97
  -7  -9 -12    8.77    1.29
  -7  -9 -12    9.10    1.28
  -7  -9 -12    8.85    1.13
  -7  -9 -11   54.58    2.67
  -7  -9 -11   54.20    2.94
  -7  -9 -11   54.88    2.91
  -7  -9 -10   61.44    3.11
  -7  -9 -10   60.18    3.05
  -7  -9  -9   97.27    3.78
  -7  -9  -9   93.39    3.80
  -7  -9  -8   88.24    3.53
  -7  -9  -8   85.22    3.63
  -7  -9  -7   77.93    3.36
  -7  -9  -7   75.93    3.24
  -7  -9  -6   89.93    3.47
  -7  -9  -6   89.10    3.43
  -7  -9  -5   15.99    1.54
  -7  -9  -5   16.79    1.52
  -7  -9  -4   40.64    2.39
  -7  -9  -4   41.59    2.26
  -7  -9  -3    1.00    0.52
  -7  -9  -3    2.46    0.71
  -7  -9  -2   74.46    3.11
  -7  -9  -2   72.72    3.21
  -7  -9  -1    0.23    0.39
  -7  -9  -1    0.71    0.56
  -7  -9   0  118.49    4.12
  -7  -9   0  124.07    4.16
  -7  -9   1    1.22    0.58
  -7  -9   1   -0.02    0.65
  -7  -9   2   97.22    3.79
  -7  -9   2   99.11    3.93
  -7  -9   3    7.66    1.15
  -7  -9   4   30.47    2.18
  -7  -9   5   13.11    1.48
  -7  -9   6   27.37    2.11
  -7  -9   6   28.48    2.28
  -7  -9   6   24.09    2.52
  -7  -9   6   26.25    2.17
  -7  -9   7   24.29    2.59
  -7  -9   7   27.56    2.16
  -7  -9   7   27.86    2.35
  -7  -9   8   20.82    2.46
  -7  -9   8   26.49    2.42
  -7  -9   9   15.67    1.98
  -7  -9   9   13.94    2.13
  -7  -9  10    8.76    1.78
  -7  -9  10   12.76    1.87
  -7  -9  11   10.88    1.98
  -7  -8 -19   20.44    2.21
  -7  -8 -18   11.35    1.68
  -7  -8 -17   20.70    2.13
  -7  -8 -16    6.06    1.17
  -7  -8 -15   30.23    2.44
  -7  -8 -15   30.81    2.30
  -7  -8 -14    0.94    0.62
  -7  -8 -14    1.58    0.69
  -7  -8 -13   85.06    3.49
  -7  -8 -13   83.59    3.80
  -7  -8 -13   78.13    2.86
  -7  -8 -12    1.68    0.65
  -7  -8 -12    1.44    0.50
  -7  -8 -12    1.77    0.57
  -7  -8 -11   74.87    3.38
  -7  -8 -11   75.42    3.18
  -7  -8 -11   71.51    2.84
  -7  -8 -10    7.15    1.05
  -7  -8 -10    7.08    1.10
  -7  -8 -10    6.61    0.95
  -7  -8  -9  119.95    3.73
  -7  -8  -9  122.45    4.13
  -7  -8  -9  126.64    4.19
  -7  -8  -8    1.60    0.57
  -7  -8  -8    1.03    0.59
  -7  -8  -8    1.03    0.45
  -7  -8  -7  118.40    3.77
  -7  -8  -7  114.48    3.75
  -7  -8  -7  122.10    4.00
  -7  -8  -6   24.60    1.67
  -7  -8  -6   26.98    1.88
  -7  -8  -6   25.44    1.78
  -7  -8  -5   57.93    2.66
  -7  -8  -5   56.34    2.51
  -7  -8  -5   58.02    2.69
  -7  -8  -4   42.00    2.30
  -7  -8  -4   45.32    2.24
  -7  -8  -3   55.61    2.44
  -7  -8  -3   52.16    2.58
  -7  -8  -2   33.43    2.10
  -7  -8  -2   38.23    2.06
  -7  -8  -1    9.70    1.11
  -7  -8  -1    8.72    1.12
  -7  -8   0   44.72    2.43
  -7  -8   0   44.23    2.32
  -7  -8   1    5.58    0.86
  -7  -8   1    5.25    0.91
  -7  -8   2   74.47    3.17
  -7  -8   2   74.13    3.20
  -7  -8   3    1.26    0.53
  -7  -8   4   61.79    2.99
  -7  -8   5    0.39    0.43
  -7  -8   6   48.35    3.45
  -7  -8   6   54.49    2.78
  -7  -8   6   56.19    2.92
  -7  -8   7    5.55    1.15
  -7  -8   7    4.52    0.91
  -7  -8   7    5.51    1.36
  -7  -8   8   25.31    2.02
  -7  -8   8   24.09    2.62
  -7  -8   8   30.76    2.59
  -7  -8   9   12.93    1.82
  -7  -8   9   12.40    2.04
  -7  -8  10   14.46    2.18
  -7  -8  10   15.15    1.99
  -7  -8  11   10.68    1.78
  -7  -8  11   10.11    1.90
  -7  -8  12    8.04    1.62
  -7  -8  12    6.44    1.70
  -7  -7 -19    0.65    0.56
  -7  -7 -18   27.06    2.50
  -7  -7 -17    7.09    1.24
  -7  -7 -16   28.91    2.44
  -7  -7 -15   20.42    1.83
  -7  -7 -15   20.12    2.00
  -7  -7 -14   18.16    1.85
  -7  -7 -14   15.82    1.55
  -7  -7 -13   30.61    2.30
  -7  -7 -13   33.31    2.11
  -7  -7 -12    9.69    0.99
  -7  -7 -12   11.55    1.23
  -7  -7 -12   11.18    1.39
  -7  -7 -11   48.94    2.38
  -7  -7 -11   45.85    2.14
  -7  -7 -11   49.05    2.72
  -7  -7 -10    7.45    1.03
  -7  -7 -10    6.59    1.03
  -7  -7 -10    7.14    0.89
  -7  -7  -9   64.88    2.74
  -7  -7  -9   64.22    2.58
  -7  -7  -9   69.60    3.07
  -7  -7  -8   28.87    1.78
  -7  -7  -8   29.73    2.00
  -7  -7  -8   26.98    1.76
  -7  -7  -7   38.04    2.01
  -7  -7  -7   36.44    2.00
  -7  -7  -7   40.67    2.27
  -7  -7  -6    0.84    0.34
  -7  -7  -6    1.10    0.41
  -7  -7  -5   82.56    3.03
  -7  -7  -5   84.76    3.19
  -7  -7  -5   87.37    2.81
  -7  -7  -4    6.08    0.90
  -7  -7  -4    6.24    0.91
  -7  -7  -4    6.00    0.81
  -7  -7  -3  125.42    3.78
  -7  -7  -3  135.25    3.44
  -7  -7  -2   59.03    2.63
  -7  -7  -2   60.85    2.38
  -7  -7  -1  113.52    3.66
  -7  -7  -1  119.55    3.43
  -7  -7   0   36.13    2.10
  -7  -7   0   37.91    1.99
  -7  -7   1   47.52    2.41
  -7  -7   1   49.50    2.35
  -7  -7   2    3.22    0.73
  -7  -7   3    6.96    0.99
  -7  -7   4   33.21    2.12
  -7  -7   5    5.45    1.05
  -7  -7   5    2.52    0.67
  -7  -7   6   28.40    2.02
  -7  -7   6   27.61    2.55
  -7  -7   6   28.86    1.87
  -7  -7   7    1.42    0.80
  -7  -7   7    0.93    0.53
  -7  -7   8   50.95    2.76
  -7  -7   8   51.00    3.36
  -7  -7   8   49.13    3.62
  -7  -7   9    1.55    0.73
  -7  -7   9    3.35    1.19
  -7  -7  10   27.08    2.91
  -7  -7  10   26.31    2.65
  -7  -7  11    3.36    1.15
  -7  -7  11    2.01    0.93
  -7  -7  12    5.12    1.61
  -7  -7  12    5.56    1.43
  -7  -7  13    2.33    1.11
  -7  -6 -19   -0.01    0.73
  -7  -6 -18   41.21    3.08
  -7  -6 -17   -0.31    0.59
  -7  -6 -16   40.98    2.91
  -7  -6 -15    2.09    0.72
  -7  -6 -14   33.57    2.47
  -7  -6 -14   31.82    2.04
  -7  -6 -13    7.24    0.98
  -7  -6 -13    6.29    1.05
  -7  -6 -12   62.40    3.17
  -7  -6 -12   63.39    2.64
  -7  -6 -12   63.50    2.35
  -7  -6 -11   17.78    1.29
  -7  -6 -11   19.27    1.45
  -7  -6 -11   19.58    1.74
  -7  -6 -10   23.37    1.49
  -7  -6 -10   26.71    1.95
  -7  -6 -10   26.61    1.63
  -7  -6  -9   93.69    2.97
  -7  -6  -9  101.19    3.68
  -7  -6  -9   99.82    3.07
  -7  -6  -8   12.75    1.29
  -7  -6  -8   12.44    1.16
  -7  -6  -8   13.73    1.19
  -7  -6  -7  116.53    3.38
  -7  -6  -7  108.22    3.09
  -7  -6  -7  117.86    3.78
  -7  -6  -6    6.30    0.90
  -7  -6  -6    6.78    0.89
  -7  -6  -6    6.08    0.68
  -7  -6  -5   82.92    2.90
  -7  -6  -5   88.28    2.49
  -7  -6  -5   88.73    3.19
  -7  -6  -4    5.49    0.81
  -7  -6  -4    5.62    0.83
  -7  -6  -4    6.81    0.77
  -7  -6  -3   93.82    2.57
  -7  -6  -3   90.51    3.15
  -7  -6  -3   84.93    2.99
  -7  -6  -2    0.56    0.31
  -7  -6  -2    0.62    0.32
  -7  -6  -1   75.68    2.51
  -7  -6  -1   74.14    2.84
  -7  -6   0    2.95    0.47
  -7  -6   0    3.64    0.71
  -7  -6   1  112.70    3.62
  -7  -6   2    0.84    0.44
  -7  -6   3   63.17    2.79
  -7  -6   4   28.73    1.91
  -7  -6   5   24.29    1.53
  -7  -6   5   22.61    1.73
  -7  -6   6   36.65    2.20
  -7  -6   6   35.98    2.83
  -7  -6   6   37.21    1.86
  -7  -6   7    6.73    1.33
  -7  -6   7    5.05    0.90
  -7  -6   8   41.31    3.24
  -7  -6   8   46.87    3.30
  -7  -6   8   43.52    2.48
  -7  -6   9    4.99    1.17
  -7  -6   9    6.91    1.37
  -7  -6   9    7.13    1.07
  -7  -6  10   34.60    3.24
  -7  -6  10   33.94    3.07
  -7  -6  11    2.61    1.00
  -7  -6  11    2.32    1.00
  -7  -6  12   14.05    2.20
  -7  -6  12   13.20    2.10
  -7  -6  13    0.98    0.89
  -7  -5 -19   13.22    1.86
  -7  -5 -18   22.87    2.36
  -7  -5 -13    2.23    0.57
  -7  -5 -13    1.80    0.63
  -7  -5 -12   43.05    1.82
  -7  -5 -12   43.63    2.69
  -7  -5 -12   45.66    2.14
  -7  -5 -11    2.76    0.53
  -7  -5 -11    2.18    0.74
  -7  -5 -11    2.72    0.58
  -7  -5 -10   96.31    3.70
  -7  -5 -10   99.01    2.86
  -7  -5 -10   95.83    2.85
  -7  -5  -9    1.48    0.52
  -7  -5  -9    1.12    0.42
  -7  -5  -9    1.40    0.52
  -7  -5  -8   67.32    2.91
  -7  -5  -8   65.99    2.33
  -7  -5  -8   66.18    2.44
  -7  -5  -7    1.90    0.52
  -7  -5  -7    1.19    0.42
  -7  -5  -7    0.71    0.26
  -7  -5  -6   65.34    1.96
  -7  -5  -6   68.09    2.80
  -7  -5  -6   62.80    2.43
  -7  -5  -5   90.72    2.95
  -7  -5  -5   94.70    2.20
  -7  -5  -5   91.21    3.16
  -7  -5  -4   46.56    1.54
  -7  -5  -4   46.55    2.22
  -7  -5  -4   43.81    2.07
  -7  -5  -3  116.14    2.53
  -7  -5  -3  117.03    3.48
  -7  -5  -3  116.44    3.42
  -7  -5  -2   30.72    1.39
  -7  -5  -2   28.66    1.75
  -7  -5  -2   29.90    1.76
  -7  -5  -1   95.74    3.19
  -7  -5  -1   95.68    2.56
  -7  -5   0    5.11    0.82
  -7  -5   1   63.94    2.67
  -7  -5   2    0.20    0.34
  -7  -5   3   49.27    2.41
  -7  -5   4    0.87    0.40
  -7  -5   5  116.29    3.81
  -7  -5   5  123.71    2.93
  -7  -5   5  128.70    4.90
  -7  -5   6    0.63    0.42
  -7  -5   6    1.12    0.71
  -7  -5   7   84.41    4.30
  -7  -5   7   81.65    3.29
  -7  -5   8    9.31    1.55
  -7  -5   8    9.97    1.20
  -7  -5   9   31.14    2.82
  -7  -5   9   28.53    2.01
  -7  -5   9   27.15    2.67
  -7  -5  10   13.65    1.97
  -7  -5  10   11.74    1.86
  -7  -5  11    8.67    1.72
  -7  -5  11    6.09    1.41
  -7  -5  12   19.94    2.61
  -7  -5  13    5.19    1.54
  -7  -5  14   16.94    2.62
  -7  -4 -12   38.95    1.90
  -7  -4 -11    1.97    0.46
  -7  -4 -11    2.17    0.44
  -7  -4 -10   45.55    1.90
  -7  -4 -10   46.79    1.82
  -7  -4  -9    1.61    0.48
  -7  -4  -9    1.44    0.51
  -7  -4  -9    1.13    0.42
  -7  -4  -8   98.46    2.89
  -7  -4  -8   94.47    3.44
  -7  -4  -8   93.30    2.34
  -7  -4  -7    7.35    0.97
  -7  -4  -7    7.78    0.62
  -7  -4  -7    8.51    0.89
  -7  -4  -6  170.45    3.91
  -7  -4  -6  168.46    2.48
  -7  -4  -6  168.73    4.35
  -7  -4  -5    5.35    0.76
  -7  -4  -5    4.95    0.78
  -7  -4  -5    5.91    0.47
  -7  -4  -4   74.71    2.66
  -7  -4  -4   74.77    1.58
  -7  -4  -4   70.20    2.68
  -7  -4  -3   83.58    2.88
  -7  -4  -3   85.02    2.86
  -7  -4  -3   85.58    1.83
  -7  -4  -2   92.81    3.04
  -7  -4  -2   94.36    3.02
  -7  -4  -1  122.72    3.52
  -7  -4  -1  123.18    3.43
  -7  -4   0   61.79    2.54
  -7  -4   1   81.16    2.96
  -7  -4   2   49.56    2.35
  -7  -4   3   34.59    1.99
  -7  -4   4   34.81    2.03
  -7  -4   4   35.17    1.29
  -7  -4   5   40.86    2.72
  -7  -4   5   40.15    2.21
  -7  -4   5   38.64    1.35
  -7  -4   6   15.20    1.74
  -7  -4   6   13.72    1.33
  -7  -4   7  106.31    3.74
  -7  -4   7  106.64    4.69
  -7  -4   8    0.11    0.48
  -7  -4   8    0.70    0.50
  -7  -4   9   64.09    2.98
  -7  -4   9   64.56    4.00
  -7  -4   9   65.54    4.13
  -7  -4  10    0.80    0.67
  -7  -4  10    0.59    0.68
  -7  -4  11   28.17    2.82
  -7  -4  11   27.50    2.95
  -7  -4  12    0.90    1.02
  -7  -4  13   11.12    2.03
  -7  -4  14    5.83    1.60
  -7  -3 -11   33.99    1.57
  -7  -3 -11   33.80    1.52
  -7  -3 -10   57.92    1.87
  -7  -3 -10   60.98    2.12
  -7  -3  -9   47.63    1.94
  -7  -3  -9   46.67    1.54
  -7  -3  -8   84.93    1.90
  -7  -3  -8   97.27    2.81
  -7  -3  -7    0.13    0.24
  -7  -3  -7    0.85    0.22
  -7  -3  -7    0.20    0.31
  -7  -3  -6  155.46    3.68
  -7  -3  -6  153.51    4.13
  -7  -3  -5    2.39    0.55
  -7  -3  -5    2.23    0.55
  -7  -3  -4  205.00    4.48
  -7  -3  -4  211.35    4.41
  -7  -3  -3    1.76    0.47
  -7  -3  -3    1.95    0.52
  -7  -3  -2  108.57    3.17
  -7  -3  -2  106.63    3.21
  -7  -3  -1    1.62    0.45
  -7  -3  -1    1.78    0.53
  -7  -3   0  148.60    3.89
  -7  -3   1    6.00    0.83
  -7  -3   1    5.39    0.42
  -7  -3   2   95.95    1.55
  -7  -3   2  104.67    3.38
  -7  -3   3   53.37    1.13
  -7  -3   3   50.97    1.05
  -7  -3   4   76.40    2.97
  -7  -3   4   82.53    3.52
  -7  -3   5   81.84    3.13
  -7  -3   5   83.91    3.72
  -7  -3   6   23.74    1.73
  -7  -3   6   25.03    2.14
  -7  -3   7   53.00    2.60
  -7  -3   7   58.32    3.38
  -7  -3   8    1.16    0.49
  -7  -3   8    0.99    0.55
  -7  -3   9   48.98    3.38
  -7  -3  10    2.99    1.08
  -7  -3  10    1.22    0.74
  -7  -3  11   45.78    3.56
  -7  -3  11   45.26    3.72
  -7  -3  12   -0.25    0.74
  -7  -3  13   32.76    3.49
  -7  -3  14   -0.76    0.89
  -7  -2 -10   16.81    1.09
  -7  -2  -9  130.24    2.27
  -7  -2  -9  132.23    3.16
  -7  -2  -8   22.30    1.36
  -7  -2  -7   76.93    2.53
  -7  -2  -6   10.41    0.98
  -7  -2  -5   39.55    2.03
  -7  -2  -5   40.36    1.92
  -7  -2  -4   86.15    2.91
  -7  -2  -4   88.34    2.84
  -7  -2  -3   31.36    1.75
  -7  -2  -3   29.11    1.64
  -7  -2  -2  184.94    4.23
  -7  -2  -2  171.00    3.89
  -7  -2  -1   36.49    1.77
  -7  -2  -1   38.22    1.96
  -7  -2   0   96.49    3.16
  -7  -2   0   93.19    1.76
  -7  -2   0   90.93    2.78
  -7  -2   1    4.40    0.73
  -7  -2   1    4.14    0.31
  -7  -2   2   52.46    2.39
  -7  -2   3    9.96    1.07
  -7  -2   4   43.75    2.25
  -7  -2   4   44.07    2.53
  -7  -2   5   35.26    2.36
  -7  -2   5   34.69    2.05
  -7  -2   6   14.80    1.35
  -7  -2   6   14.29    1.56
  -7  -2   7    8.96    1.08
  -7  -2   7    8.99    1.33
  -7  -2   8   54.57    3.34
  -7  -2   9    9.78    1.53
  -7  -2  10   28.54    2.29
  -7  -2  10   28.04    2.61
  -7  -2  10   30.07    2.97
  -7  -2  11   23.03    2.69
  -7  -2  12    3.14    1.21
  -7  -2  13   58.25    4.64
  -7  -2  14    0.49    0.77
  -7  -1  -8    3.32    0.54
  -7  -1  -7   85.50    2.68
  -7  -1  -6   15.58    1.18
  -7  -1  -5  115.85    3.25
  -7  -1  -4    4.14    0.66
  -7  -1  -4    3.89    0.67
  -7  -1  -3   73.33    2.60
  -7  -1  -3   76.44    2.73
  -7  -1  -2   36.46    1.77
  -7  -1  -2   38.38    1.95
  -7  -1  -1   38.91    1.79
  -7  -1  -1   37.03    1.98
  -7  -1   0  108.74    2.97
  -7  -1   0  112.60    3.45
  -7  -1   0  107.93    1.85
  -7  -1   1   51.79    2.39
  -7  -1   1   52.84    2.06
  -7  -1   2   67.85    2.74
  -7  -1   3   17.66    1.49
  -7  -1   3   17.18    1.41
  -7  -1   4   54.76    2.71
  -7  -1   4   55.60    2.54
  -7  -1   5    8.37    1.04
  -7  -1   5    6.81    1.05
  -7  -1   6   21.78    1.90
  -7  -1   7    1.45    0.55
  -7  -1   8   29.71    2.40
  -7  -1   9    5.93    1.20
  -7  -1   9    6.55    1.12
  -7  -1  10   42.77    3.14
  -7  -1  10   45.11    2.81
  -7  -1  11    0.56    0.46
  -7  -1  11    2.45    1.15
  -7  -1  12   20.60    2.73
  -7  -1  13    5.11    1.52
  -7  -1  14    8.07    1.85
  -7   0  -4    2.21    0.54
  -7   0  -3  146.99    3.81
  -7   0  -3  136.81    3.56
  -7   0  -2    2.07    0.56
  -7   0  -2    1.85    0.43
  -7   0  -1  151.27    3.49
  -7   0  -1  157.45    4.04
  -7   0   0    9.96    1.07
  -7   0   0    9.99    0.91
  -7   0   1   54.37    2.44
  -7   0   1   54.60    2.02
  -7   0   2   70.69    2.83
  -7   0   2   66.84    2.63
  -7   0   3   48.98    2.37
  -7   0   4   48.91    2.48
  -7   0   5   37.83    2.30
  -7   0   6   86.76    3.64
  -7   0   7   28.01    2.19
  -7   0   8   51.43    2.94
  -7   0   8   48.98    2.99
  -7   0   9    3.99    0.90
  -7   0   9    4.04    0.92
  -7   0  10   20.14    1.96
  -7   0  11    1.85    0.88
  -7   0  11    0.96    0.60
  -7   0  12   14.26    2.30
  -7   0  13    0.45    0.92
  -7   0  14   18.38    2.76
  -7   1  -2    0.82    0.32
  -7   1  -1  127.84    3.21
  -7   1   0    1.64    0.42
  -7   1   1   96.28    2.88
  -7   1   1   97.70    2.62
  -7   1   2    3.15    0.52
  -7   1   2    2.33    0.54
  -7   1   3   61.29    2.56
  -7   1   4   10.41    1.13
  -7   1   5   64.59    2.94
  -7   1   6   28.80    2.06
  -7   1   7   45.98    2.77
  -7   1   7   43.77    2.62
  -7   1   8   35.02    2.53
  -7   1   8   36.97    2.51
  -7   1   9   46.29    2.88
  -7   1  10   33.63    2.54
  -7   1  11   15.33    1.81
  -7   1  11   14.92    2.24
  -7   1  12   22.16    2.20
  -7   1  12   19.51    2.64
  -7   1  13   -0.20    0.94
  -7   1  14   22.43    3.02
  -7   2  -8   40.73    1.92
  -7   2  -1   82.34    2.61
  -7   2  -1   78.93    2.16
  -7   2   0   15.31    1.08
  -7   2   0   16.63    1.09
  -7   2   1  103.21    2.63
  -7   2   1  105.33    2.88
  -7   2   2   12.21    1.07
  -7   2   2   12.41    0.91
  -7   2   3  150.82    3.91
  -7   2   4   31.20    1.89
  -7   2   5   89.89    3.35
  -7   2   5   94.35    3.84
  -7   2   6    0.73    0.51
  -7   2   6    0.14    0.33
  -7   2   7   49.34    2.88
  -7   2   8    4.85    1.00
  -7   2   9   34.69    2.53
  -7   2  10   21.98    2.11
  -7   2  11   32.51    2.60
  -7   2  11   29.81    3.14
  -7   2  12   24.55    2.33
  -7   2  12   18.30    2.56
  -7   2  13   27.05    3.25
  -7   2  14    4.04    1.49
  -7   3  -8   93.28    2.92
  -7   3  -7   16.29    1.30
  -7   3  -6  123.12    3.60
  -7   3  -5    0.60    0.35
  -7   3  -4  227.32    5.18
  -7   3  -3   42.50    1.18
  -7   3  -3   46.32    2.41
  -7   3  -2  200.71    2.84
  -7   3  -1   53.56    1.64
  -7   3   0  119.08    2.69
  -7   3   0  113.27    2.94
  -7   3   1   25.41    1.32
  -7   3   1   27.30    1.98
  -7   3   1   27.06    1.41
  -7   3   2   47.72    1.67
  -7   3   2   46.68    1.97
  -7   3   2   46.85    2.66
  -7   3   3   34.78    2.30
  -7   3   3   34.81    1.81
  -7   3   4   33.88    2.29
  -7   3   4   34.73    1.93
  -7   3   5   42.63    2.62
  -7   3   6   18.86    1.82
  -7   3   7   58.32    3.22
  -7   3   8    9.40    1.35
  -7   3   9   56.99    3.35
  -7   3  10    0.89    0.54
  -7   3  11   25.14    2.36
  -7   3  11   19.01    2.56
  -7   3  12    1.76    0.74
  -7   3  12    0.92    0.80
  -7   3  13   20.64    2.31
  -7   3  13   17.93    2.68
  -7   3  14    5.65    1.74
  -7   4  -7   12.80    1.18
  -7   4  -6  112.72    3.56
  -7   4  -5   20.92    1.61
  -7   4  -4   28.55    1.91
  -7   4  -3   12.54    1.33
  -7   4  -2   36.10    2.20
  -7   4  -1    2.15    0.62
  -7   4   0   82.44    3.41
  -7   4   1    1.68    0.59
  -7   4   1    1.07    0.33
  -7   4   2   95.55    2.32
  -7   4   2   93.10    3.78
  -7   4   3    9.83    1.29
  -7   4   4   37.19    2.48
  -7   4   5    7.43    1.19
  -7   4   6   17.89    1.82
  -7   4   7   24.14    2.13
  -7   4   8   10.72    1.48
  -7   4   9   18.47    1.96
  -7   4  10    8.92    1.44
  -7   4  11   13.50    1.78
  -7   4  11   11.67    2.00
  -7   4  12    5.20    1.43
  -7   4  12    7.04    1.34
  -7   4  13   11.16    2.16
  -7   4  13   11.39    1.74
  -7   4  14    0.44    0.97
  -7   5  -7   28.29    1.80
  -7   5  -6    7.73    0.99
  -7   5  -5    9.51    1.12
  -7   5  -4   22.65    1.74
  -7   5  -3   41.41    2.41
  -7   5  -2   20.35    1.73
  -7   5  -1   30.22    2.13
  -7   5   0   39.73    2.47
  -7   5   1    1.99    0.66
  -7   5   1    1.74    0.40
  -7   5   2   90.02    3.81
  -7   5   3    0.76    0.58
  -7   5   4   59.66    3.25
  -7   5   5    0.20    0.36
  -7   5   6   44.48    2.89
  -7   5   7    3.09    0.81
  -7   5   8   15.06    1.77
  -7   5   9    6.59    1.30
  -7   5  10    7.70    1.37
  -7   5  11   22.13    2.33
  -7   5  11   20.70    2.66
  -7   5  12    9.37    1.93
  -7   5  12    8.57    1.55
  -7   5  13   12.55    2.21
  -7   5  13   15.04    2.10
  -7   5  14   10.03    2.14
  -7   5  14   10.31    1.82
  -7   6  -6    1.60    0.53
  -7   6  -5   47.63    2.57
  -7   6  -4    0.81    0.47
  -7   6  -3   27.62    2.03
  -7   6  -2   54.06    2.88
  -7   6  -1   56.79    3.01
  -7   6   0   67.88    3.33
  -7   6   1   34.15    2.40
  -7   6   2   44.83    2.78
  -7   6   3   21.36    1.98
  -7   6   4   40.22    2.74
  -7   6   5    5.12    1.01
  -7   6   6   33.19    2.59
  -7   6   7    0.56    0.46
  -7   6   8   69.84    3.94
  -7   6   9    0.52    0.50
  -7   6  10   72.50    4.23
  -7   6  11    3.96    1.35
  -7   6  11    3.73    1.06
  -7   6  12   35.59    3.12
  -7   6  12   35.86    3.54
  -7   6  13    4.37    1.45
  -7   6  13    4.68    1.23
  -7   6  14   16.51    2.66
  -7   6  14   15.48    2.25
  -7   7  -6    4.71    0.88
  -7   7  -5   56.73    2.94
  -7   7  -4    8.85    1.21
  -7   7  -3   58.44    3.08
  -7   7  -2    3.55    0.91
  -7   7  -1   48.26    2.91
  -7   7   0    6.68    1.10
  -7   7   1   77.48    3.75
  -7   7   2   17.59    1.85
  -7   7   3   73.17    3.76
  -7   7   4   21.91    2.13
  -7   7   5   25.63    2.32
  -7   7   6   30.41    2.63
  -7   7   7   10.76    1.63
  -7   7   8   31.85    2.74
  -7   7   9   10.32    1.69
  -7   7  10   40.09    3.25
  -7   7  11    5.47    1.40
  -7   7  11    4.86    1.24
  -7   7  12   42.15    3.57
  -7   7  12   40.46    3.78
  -7   7  13    3.27    1.17
  -7   7  13    2.04    0.91
  -7   7  14   14.01    2.22
  -7   8  -5   21.62    1.94
  -7   8  -4   14.42    1.60
  -7   8  -3   56.13    3.17
  -7   8  -2   26.61    2.22
  -7   8  -1   87.81    4.05
  -7   8   0   19.48    1.94
  -7   8   1   69.01    3.68
  -7   8   2    0.04    0.41
  -7   8   3   51.62    3.29
  -7   8   4    2.11    0.82
  -7   8   5   53.03    3.43
  -7   8   6    3.35    0.99
  -7   8   7   41.43    3.18
  -7   8   8    7.67    1.49
  -7   8   9   27.66    2.69
  -7   8  10    4.68    1.30
  -7   8  10    5.40    1.23
  -7   8  11   14.17    2.19
  -7   8  11   14.87    2.17
  -7   8  12   16.91    2.48
  -7   8  12   17.93    2.41
  -7   8  13    7.01    1.63
  -7   8  13    7.81    1.87
  -7   8  14   16.34    2.44
  -7   9  -4   47.44    3.02
  -7   9  -3   12.16    1.57
  -7   9  -2   32.14    2.56
  -7   9  -1   36.67    2.77
  -7   9   0   21.89    2.19
  -7   9   1   62.26    3.68
  -7   9   2   37.74    2.93
  -7   9   3   35.78    2.87
  -7   9   4   15.17    1.91
  -7   9   5   32.08    2.83
  -7   9   6    3.06    0.94
  -7   9   7   45.90    3.50
  -7   9   8    0.52    0.55
  -7   9   9   32.50    3.15
  -7   9  10   -0.01    0.59
  -7   9  10    0.73    0.70
  -7   9  11   33.44    3.27
  -7   9  12   -0.15    0.66
  -7   9  12    0.10    0.61
  -7   9  13   15.40    2.44
  -7  10  -4   40.97    2.95
  -7  10  -3    1.21    0.72
  -7  10  -2   46.78    3.24
  -7  10  -1    1.05    0.64
  -7  10   0   37.18    2.97
  -7  10   1    7.42    1.41
  -7  10   2   39.68    3.14
  -7  10   3   24.93    2.55
  -7  10   4   27.00    2.66
  -7  10   5   27.71    2.75
  -7  10   6   11.66    1.84
  -7  10   7   21.47    2.51
  -7  10   8    6.37    1.46
  -7  10   9   18.08    2.39
  -7  10  10    4.78    1.42
  -7  10  11   14.58    2.29
  -7  11  -3    1.24    0.68
  -7  11  -2   21.17    2.30
  -7  11  -1    2.01    0.86
  -7  11   0   32.05    2.89
  -7  11   1    3.88    1.07
  -7  11   2   50.75    3.72
  -7  11   3    0.50    0.51
  -7  11   4   38.77    3.34
  -7  11   5   10.36    1.80
  -7  11   6   23.18    2.70
  -7  11   7    9.61    1.83
  -7  11   8   23.24    2.79
  -7  11   9   13.08    2.13
  -7  11  10    7.13    1.66
  -7  12  -2    8.53    1.53
  -7  12  -1    9.79    1.67
  -7  12   0   15.69    2.10
  -7  12   1    8.33    1.61
  -7  12   2   23.62    2.67
  -7  12   3   10.69    1.86
  -7  12   4   32.08    3.14
  -7  12   5    3.96    1.18
  -7  12   6   25.16    2.90
  -7  12   7    1.14    0.77
  -7  12   8   20.26    2.70
  -7  13  -1   43.18    3.53
  -7  13   0    7.35    1.53
  -7  13   1   19.35    2.44
  -7  13   2    8.40    1.73
  -7  13   3    5.94    1.47
  -7  13   4    7.61    1.63
  -7  13   5    4.07    1.30
  -7  14   0    1.05    0.85
  -7  14   1   38.01    3.54
  -7  14   2    1.20    0.95
  -6 -19 -10   16.97    2.54
  -6 -19  -9   11.42    2.08
  -6 -19  -8   16.68    2.57
  -6 -19  -7   16.40    2.56
  -6 -19  -6   16.45    2.46
  -6 -19  -5   20.40    2.69
  -6 -19  -4    6.01    1.71
  -6 -19  -3   40.77    3.78
  -6 -18 -13    0.82    1.17
  -6 -18 -12   25.97    3.15
  -6 -18 -11   -0.04    1.08
  -6 -18 -10   17.31    2.47
  -6 -18  -9    0.48    0.95
  -6 -18  -8   47.22    3.93
  -6 -18  -7    2.21    1.17
  -6 -18  -6   49.07    3.86
  -6 -18  -5   11.08    2.02
  -6 -18  -4   26.65    2.95
  -6 -18  -3   21.00    2.64
  -6 -18  -2   23.35    2.98
  -6 -18  -1   29.46    3.26
  -6 -18   0    8.67    1.94
  -6 -17 -15   26.10    3.28
  -6 -17 -14    9.77    2.07
  -6 -17 -13   20.16    2.79
  -6 -17 -12   28.88    3.31
  -6 -17 -11   28.07    3.10
  -6 -17 -10   47.35    3.87
  -6 -17  -9   25.21    2.78
  -6 -17  -8   34.49    3.23
  -6 -17  -7    1.49    0.93
  -6 -17  -6   76.74    4.67
  -6 -17  -5    1.19    1.15
  -6 -17  -4   60.12    4.14
  -6 -17  -3    6.82    1.75
  -6 -17  -2   76.85    4.80
  -6 -17  -1    9.08    2.02
  -6 -17   0   37.39    3.54
  -6 -17   1    6.73    1.66
  -6 -17   2   14.41    2.29
  -6 -17   3   18.73    2.40
  -6 -16 -16    2.18    1.41
  -6 -16 -15   33.88    3.50
  -6 -16 -14   -0.34    0.78
  -6 -16 -13   45.97    3.94
  -6 -16 -12   -0.17    0.82
  -6 -16 -11   43.19    3.78
  -6 -16 -10   31.01    3.16
  -6 -16  -9   28.13    2.89
  -6 -16  -8   57.89    4.13
  -6 -16  -7   18.78    2.38
  -6 -16  -6   48.92    3.68
  -6 -16  -5   11.60    1.80
  -6 -16  -4   39.58    3.22
  -6 -16  -3    7.21    1.62
  -6 -16  -2   67.33    4.29
  -6 -16  -1   10.43    2.22
  -6 -16   0   62.96    4.37
  -6 -16   1    0.68    0.82
  -6 -16   2   59.34    4.37
  -6 -16   3    1.09    0.68
  -6 -16   3   -0.27    0.93
  -6 -16   4   27.66    2.74
  -6 -16   4   26.65    3.00
  -6 -16   5   15.52    2.57
  -6 -15 -17   17.62    2.44
  -6 -15 -16    5.60    1.55
  -6 -15 -15   23.01    2.76
  -6 -15 -14    0.96    0.91
  -6 -15 -13   26.10    2.90
  -6 -15 -12    1.15    0.99
  -6 -15 -11   37.02    3.39
  -6 -15 -10    1.36    1.02
  -6 -15  -9   38.78    3.28
  -6 -15  -8    6.91    1.42
  -6 -15  -7   35.93    3.08
  -6 -15  -6   23.88    2.47
  -6 -15  -5   75.66    4.34
  -6 -15  -4   21.43    2.31
  -6 -15  -3   17.65    2.18
  -6 -15  -2   39.67    3.17
  -6 -15  -1    9.89    1.85
  -6 -15   0   32.40    3.09
  -6 -15   1    1.57    0.95
  -6 -15   2   30.31    3.00
  -6 -15   3   -1.84    1.24
  -6 -15   3   -0.53    0.68
  -6 -15   4   33.13    2.87
  -6 -15   4   28.86    3.00
  -6 -15   5    2.75    1.05
  -6 -15   6   22.67    2.89
  -6 -15   7    2.24    1.07
  -6 -14 -18   11.52    1.91
  -6 -14 -17    4.14    1.15
  -6 -14 -16   21.58    2.53
  -6 -14 -15   12.57    1.93
  -6 -14 -14   16.39    2.24
  -6 -14 -13   34.48    3.15
  -6 -14 -12    4.68    1.21
  -6 -14 -11   45.02    3.50
  -6 -14 -10    6.21    1.51
  -6 -14  -9   60.28    3.96
  -6 -14  -8    6.49    1.35
  -6 -14  -7   37.03    3.00
  -6 -14  -6    0.51    0.65
  -6 -14  -5   47.21    3.30
  -6 -14  -4   10.55    1.68
  -6 -14  -3   62.09    3.74
  -6 -14  -2    8.79    1.55
  -6 -14  -1   61.38    3.85
  -6 -14   0   21.92    2.44
  -6 -14   1   20.79    2.37
  -6 -14   2   20.72    2.37
  -6 -14   3    7.49    1.40
  -6 -14   3    7.38    1.44
  -6 -14   4   18.53    2.32
  -6 -14   4   22.46    2.34
  -6 -14   5    3.10    0.95
  -6 -14   5    3.89    1.24
  -6 -14   6   47.33    3.67
  -6 -14   6   40.74    3.63
  -6 -14   7    7.01    1.52
  -6 -14   7    4.98    1.39
  -6 -14   8   21.93    2.66
  -6 -13 -19    1.76    1.07
  -6 -13 -18    9.49    1.80
  -6 -13 -17    1.27    0.71
  -6 -13 -16   17.15    2.14
  -6 -13 -15    4.21    1.00
  -6 -13 -15    1.32    0.68
  -6 -13 -14   36.62    2.99
  -6 -13 -14   42.14    2.80
  -6 -13 -13   11.44    1.73
  -6 -13 -12   36.27    3.01
  -6 -13 -11   13.51    1.93
  -6 -13 -10   16.54    2.08
  -6 -13  -9   26.81    2.63
  -6 -13  -8    9.47    1.59
  -6 -13  -7   87.18    4.35
  -6 -13  -6   11.12    1.59
  -6 -13  -5   70.59    3.92
  -6 -13  -4   11.29    1.65
  -6 -13  -3   62.62    3.56
  -6 -13  -2   -1.44    1.02
  -6 -13  -1   79.14    4.09
  -6 -13   0    3.27    1.20
  -6 -13   1   53.98    3.57
  -6 -13   2    6.82    1.29
  -6 -13   3   66.84    4.13
  -6 -13   3   69.74    3.85
  -6 -13   4    1.28    0.63
  -6 -13   4    0.71    0.89
  -6 -13   5   25.19    2.36
  -6 -13   6    4.81    1.54
  -6 -13   6    2.80    1.07
  -6 -13   7    6.72    1.43
  -6 -13   7   11.98    1.89
  -6 -13   8    9.68    1.71
  -6 -13   8   15.05    2.24
  -6 -13   9    3.88    1.23
  -6 -12 -19    8.40    1.69
  -6 -12 -18   12.08    1.90
  -6 -12 -17    7.77    1.47
  -6 -12 -16   30.81    2.45
  -6 -12 -16   32.05    2.77
  -6 -12 -15    7.66    1.30
  -6 -12 -15    7.64    1.35
  -6 -12 -14   31.97    2.67
  -6 -12 -14   32.67    2.44
  -6 -12 -13    1.08    0.70
  -6 -12 -13    0.17    0.59
  -6 -12 -12   50.93    2.88
  -6 -12 -12   53.39    3.35
  -6 -12 -11    3.12    0.96
  -6 -12 -11    4.39    1.01
  -6 -12 -10   53.10    3.47
  -6 -12  -9    6.25    1.37
  -6 -12  -8   47.08    3.25
  -6 -12  -7   26.52    2.40
  -6 -12  -6   69.37    3.66
  -6 -12  -5   48.57    3.10
  -6 -12  -4   73.60    3.71
  -6 -12  -3   80.19    3.83
  -6 -12  -2   31.74    2.46
  -6 -12  -1   42.90    2.99
  -6 -12   0    6.36    1.37
  -6 -12   1   38.55    2.88
  -6 -12   2   -0.24    0.67
  -6 -12   2   -0.17    0.55
  -6 -12   3   61.46    3.43
  -6 -12   3   54.74    3.55
  -6 -12   4   -0.71    0.89
  -6 -12   4   -0.48    0.66
  -6 -12   5   30.95    2.47
  -6 -12   6    2.29    0.96
  -6 -12   6    1.46    0.71
  -6 -12   6    3.58    1.32
  -6 -12   7   17.60    2.12
  -6 -12   7   22.79    2.58
  -6 -12   8    0.79    0.61
  -6 -12   8   -0.38    0.67
  -6 -12   9    7.67    1.58
  -6 -12  10   14.72    2.21
  -6 -11 -19   15.55    2.09
  -6 -11 -18    2.38    0.96
  -6 -11 -17   38.12    3.03
  -6 -11 -16   38.91    2.94
  -6 -11 -16   39.16    2.73
  -6 -11 -15   30.39    2.54
  -6 -11 -15   32.59    2.46
  -6 -11 -14   44.18    2.80
  -6 -11 -14   39.62    2.85
  -6 -11 -13   30.94    2.30
  -6 -11 -13   31.20    2.44
  -6 -11 -12   39.61    2.73
  -6 -11 -12   42.53    2.63
  -6 -11 -11    6.35    1.13
  -6 -11 -11    4.59    1.03
  -6 -11 -10   52.50    3.20
  -6 -11 -10   52.61    2.82
  -6 -11  -9    3.91    0.99
  -6 -11  -9    4.19    0.94
  -6 -11  -8   80.62    3.99
  -6 -11  -7    5.52    1.09
  -6 -11  -6  103.75    4.33
  -6 -11  -5    0.01    0.52
  -6 -11  -4   77.99    3.65
  -6 -11  -3   10.93    1.43
  -6 -11  -2   60.46    3.21
  -6 -11  -1   35.16    2.53
  -6 -11   0   55.43    3.23
  -6 -11   1   19.33    1.98
  -6 -11   2   16.58    1.82
  -6 -11   2   18.26    1.81
  -6 -11   3   53.62    3.05
  -6 -11   3   52.81    3.30
  -6 -11   4    2.77    0.78
  -6 -11   4    4.71    0.95
  -6 -11   5   50.95    2.99
  -6 -11   6    3.32    0.95
  -6 -11   6    3.23    1.08
  -6 -11   6    3.79    1.11
  -6 -11   7   50.20    3.72
  -6 -11   7   48.23    3.35
  -6 -11   8    0.39    0.52
  -6 -11   8    0.91    0.66
  -6 -11   9   40.86    3.52
  -6 -11  10   -0.39    0.87
  -6 -11  11   14.11    2.26
  -6 -10 -19   13.88    1.96
  -6 -10 -18    0.97    0.65
  -6 -10 -17   26.99    2.36
  -6 -10 -17   25.31    2.41
  -6 -10 -16    9.08    1.39
  -6 -10 -16    8.61    1.37
  -6 -10 -15   30.06    2.35
  -6 -10 -15   27.56    2.31
  -6 -10 -14   14.08    1.67
  -6 -10 -14   15.30    1.66
  -6 -10 -13   51.11    2.98
  -6 -10 -13   53.83    2.97
  -6 -10 -12   28.76    2.23
  -6 -10 -12   27.60    2.10
  -6 -10 -11   52.72    2.94
  -6 -10 -11   56.53    2.91
  -6 -10 -10   17.62    1.72
  -6 -10 -10   19.23    1.67
  -6 -10  -9   15.95    1.53
  -6 -10  -9   16.12    1.72
  -6 -10  -8   79.83    3.74
  -6 -10  -8   78.26    3.22
  -6 -10  -7    4.96    0.98
  -6 -10  -6  134.08    4.68
  -6 -10  -5    1.41    0.70
  -6 -10  -4  118.98    4.25
  -6 -10  -3    0.16    0.48
  -6 -10  -2   57.70    2.97
  -6 -10  -1    6.76    1.16
  -6 -10   0   58.04    3.07
  -6 -10   1   63.14    3.14
  -6 -10   1   60.05    3.17
  -6 -10   2   33.79    2.31
  -6 -10   2   32.25    2.40
  -6 -10   3   30.34    2.19
  -6 -10   3   29.74    2.36
  -6 -10   4   56.49    3.31
  -6 -10   4   57.49    2.69
  -6 -10   4   55.48    2.96
  -6 -10   5   11.43    1.30
  -6 -10   5   10.33    1.31
  -6 -10   6   39.86    2.50
  -6 -10   6   32.98    2.87
  -6 -10   6   35.60    2.73
  -6 -10   6   40.46    2.54
  -6 -10   7   23.13    2.02
  -6 -10   7   20.77    1.91
  -6 -10   7   18.20    2.19
  -6 -10   7   20.84    2.08
  -6 -10   8    9.74    1.72
  -6 -10   8    9.77    1.51
  -6 -10   9   29.49    2.99
  -6 -10  10   -0.54    0.72
  -6 -10  11   40.41    3.65
  -6  -9 -18    1.04    0.63
  -6  -9 -18    1.40    0.79
  -6  -9 -17   23.98    2.20
  -6  -9 -17   20.03    2.07
  -6  -9 -16    5.83    1.12
  -6  -9 -16    5.85    1.11
  -6  -9 -15   33.01    2.43
  -6  -9 -15   31.82    2.41
  -6  -9 -14    0.26    0.53
  -6  -9 -14    0.44    0.48
  -6  -9 -13   30.55    2.23
  -6  -9 -13   27.48    2.11
  -6  -9 -12    5.56    1.05
  -6  -9 -12    4.83    0.97
  -6  -9 -11   54.11    2.81
  -6  -9 -11   51.19    2.74
  -6  -9 -10   43.44    2.52
  -6  -9 -10   44.13    2.49
  -6  -9  -9   70.61    3.08
  -6  -9  -9   70.09    3.19
  -6  -9  -8   66.83    2.91
  -6  -9  -8   64.55    3.16
  -6  -9  -7   68.21    3.27
  -6  -9  -7   66.82    2.89
  -6  -9  -6   51.32    2.76
  -6  -9  -6   49.49    2.47
  -6  -9  -5   21.60    1.78
  -6  -9  -4   80.72    3.31
  -6  -9  -3   27.28    1.91
  -6  -9  -2   67.94    3.00
  -6  -9  -1   10.38    1.32
  -6  -9   0  169.76    4.87
  -6  -9   0  175.90    4.87
  -6  -9   1    0.44    0.39
  -6  -9   1    0.57    0.48
  -6  -9   2  101.77    3.74
  -6  -9   2   97.66    3.90
  -6  -9   3    3.86    0.76
  -6  -9   3    4.13    0.86
  -6  -9   4   81.37    3.39
  -6  -9   5    2.13    0.68
  -6  -9   5    1.86    0.66
  -6  -9   6   62.52    3.15
  -6  -9   6   58.55    3.23
  -6  -9   6   61.41    3.04
  -6  -9   7    2.70    0.73
  -6  -9   7    3.43    0.88
  -6  -9   7    2.75    0.72
  -6  -9   7    2.75    0.99
  -6  -9   8   31.75    2.45
  -6  -9   8   31.65    2.49
  -6  -9   8   26.72    2.72
  -6  -9   9    6.37    1.29
  -6  -9   9    5.20    1.35
  -6  -9  10   14.75    1.89
  -6  -9  10   12.20    1.94
  -6  -9  11   13.49    2.12
  -6  -9  12    7.37    1.73
  -6  -8 -19    1.40    0.75
  -6  -8 -18    4.56    1.06
  -6  -8 -18    5.11    1.05
  -6  -8 -17   18.14    1.91
  -6  -8 -17   15.54    1.78
  -6  -8 -16   23.55    2.11
  -6  -8 -16   24.44    2.15
  -6  -8 -15   41.56    2.70
  -6  -8 -15   37.51    2.54
  -6  -8 -14   16.91    1.67
  -6  -8 -14   19.57    1.83
  -6  -8 -13   47.09    2.62
  -6  -8 -13   49.38    2.79
  -6  -8 -13   45.05    2.16
  -6  -8 -12    7.34    1.08
  -6  -8 -12    9.12    1.24
  -6  -8 -11   60.49    2.79
  -6  -8 -11   60.48    2.92
  -6  -8 -10   -0.07    0.36
  -6  -8 -10    0.50    0.41
  -6  -8  -9   38.68    2.23
  -6  -8  -9   38.93    2.20
  -6  -8  -8    9.45    1.12
  -6  -8  -8   10.27    1.21
  -6  -8  -7  137.97    4.05
  -6  -8  -7  133.01    4.21
  -6  -8  -6    1.91    0.56
  -6  -8  -6    2.02    0.62
  -6  -8  -5   84.25    3.04
  -6  -8  -5   87.53    3.22
  -6  -8  -4    2.63    0.64
  -6  -8  -3  103.76    3.38
  -6  -8  -2   47.50    2.34
  -6  -8  -1   42.91    2.25
  -6  -8  -1   38.48    2.21
  -6  -8   0   82.03    3.16
  -6  -8   0   80.85    3.14
  -6  -8   1   59.45    2.73
  -6  -8   1   59.80    2.76
  -6  -8   2  143.80    4.44
  -6  -8   2  141.73    4.19
  -6  -8   3   31.83    2.04
  -6  -8   3   31.75    2.12
  -6  -8   4   74.14    3.11
  -6  -8   5    0.44    0.45
  -6  -8   6   61.74    3.17
  -6  -8   6   56.12    3.56
  -6  -8   6   60.16    3.05
  -6  -8   6   63.39    2.97
  -6  -8   7    6.31    1.00
  -6  -8   7    6.54    1.38
  -6  -8   7    5.90    1.07
  -6  -8   7    6.47    1.10
  -6  -8   8   36.16    3.03
  -6  -8   8   40.43    2.57
  -6  -8   8   41.94    2.89
  -6  -8   8   39.33    2.37
  -6  -8   9    1.30    0.66
  -6  -8   9    1.61    0.98
  -6  -8  10   42.49    3.16
  -6  -8  10   37.48    3.37
  -6  -8  11    0.34    0.62
  -6  -8  11   -0.48    0.79
  -6  -8  12   34.33    3.07
  -6  -8  12   29.60    3.22
  -6  -7 -19    0.07    0.58
  -6  -7 -18    9.19    1.40
  -6  -7 -17    2.37    0.87
  -6  -7 -17    1.12    0.41
  -6  -7 -16   14.17    1.60
  -6  -7 -16   13.16    1.60
  -6  -7 -15    7.82    1.18
  -6  -7 -15    7.45    1.16
  -6  -7 -14   43.17    2.68
  -6  -7 -14   42.60    2.52
  -6  -7 -13   24.87    1.99
  -6  -7 -13   24.60    1.86
  -6  -7 -13   24.36    1.44
  -6  -7 -12   65.03    3.09
  -6  -7 -12   63.88    2.83
  -6  -7 -12   63.05    2.39
  -6  -7 -11   57.62    2.82
  -6  -7 -11   59.98    2.64
  -6  -7 -11   56.26    2.30
  -6  -7 -10   45.40    2.11
  -6  -7 -10   46.11    2.27
  -6  -7 -10   45.03    2.45
  -6  -7  -9   71.49    2.99
  -6  -7  -9   67.28    2.68
  -6  -7  -9   64.39    2.52
  -6  -7  -8    0.87    0.51
  -6  -7  -8    0.88    0.41
  -6  -7  -7   55.81    2.56
  -6  -7  -7   53.09    2.45
  -6  -7  -6    6.42    0.87
  -6  -7  -6    6.25    0.85
  -6  -7  -5   83.82    2.91
  -6  -7  -5   84.68    3.00
  -6  -7  -4    3.30    0.72
  -6  -7  -4    3.59    0.68
  -6  -7  -3  180.69    4.38
  -6  -7  -3  178.07    4.07
  -6  -7  -2    2.19    0.56
  -6  -7  -2    2.64    0.64
  -6  -7  -1   67.87    2.60
  -6  -7  -1   64.89    2.67
  -6  -7   0    7.00    0.87
  -6  -7   0    6.98    0.90
  -6  -7   1  101.82    3.36
  -6  -7   1  100.84    3.35
  -6  -7   2   47.92    2.35
  -6  -7   2   46.20    2.34
  -6  -7   3   49.60    2.41
  -6  -7   4   72.58    2.97
  -6  -7   5   32.94    2.04
  -6  -7   6   46.71    2.45
  -6  -7   6   45.95    2.42
  -6  -7   6   42.20    3.01
  -6  -7   7    9.82    1.16
  -6  -7   7   11.09    1.46
  -6  -7   7    9.58    1.16
  -6  -7   7   10.64    1.64
  -6  -7   8   23.25    2.16
  -6  -7   8   21.51    1.72
  -6  -7   8   20.80    1.70
  -6  -7   8   20.05    2.25
  -6  -7   9    1.47    0.73
  -6  -7   9    1.11    0.74
  -6  -7  10   38.29    3.05
  -6  -7  10   33.57    3.12
  -6  -7  11   -0.21    0.60
  -6  -7  11    0.92    0.58
  -6  -7  12   34.11    3.17
  -6  -7  12   30.89    3.18
  -6  -7  13    0.69    0.65
  -6  -7  14   14.55    2.16
  -6  -6 -20    6.37    1.20
  -6  -6 -19   -1.32    0.87
  -6  -6 -18   21.51    2.20
  -6  -6 -17   -0.55    0.69
  -6  -6 -16   33.41    2.55
  -6  -6 -15    4.38    0.96
  -6  -6 -15    3.25    0.77
  -6  -6 -14   28.82    2.20
  -6  -6 -14   28.11    2.01
  -6  -6 -13    1.26    0.58
  -6  -6 -13    1.07    0.54
  -6  -6 -12   32.65    1.58
  -6  -6 -12   36.08    2.32
  -6  -6 -12   33.03    1.95
  -6  -6 -11   18.95    1.65
  -6  -6 -11   19.81    1.46
  -6  -6 -11   18.54    1.23
  -6  -6 -10   43.33    1.91
  -6  -6 -10   45.62    2.12
  -6  -6 -10   44.85    2.41
  -6  -6  -9   84.94    2.79
  -6  -6  -9   81.54    2.63
  -6  -6  -9   85.09    3.21
  -6  -6  -8   69.95    2.84
  -6  -6  -8   68.22    2.50
  -6  -6  -8   66.94    2.42
  -6  -6  -7  170.97    4.05
  -6  -6  -7  168.81    4.27
  -6  -6  -7  165.63    3.83
  -6  -6  -6   69.09    2.69
  -6  -6  -6   66.02    2.45
  -6  -6  -6   62.78    2.44
  -6  -6  -5   87.59    2.98
  -6  -6  -5   80.81    2.62
  -6  -6  -5   83.62    2.78
  -6  -6  -4   10.78    1.05
  -6  -6  -4   11.81    1.00
  -6  -6  -4   10.68    1.04
  -6  -6  -3   90.50    2.93
  -6  -6  -3   86.64    2.58
  -6  -6  -3   86.81    2.88
  -6  -6  -2   13.90    1.19
  -6  -6  -2   16.37    1.18
  -6  -6  -1  142.51    3.75
  -6  -6  -1  147.59    3.46
  -6  -6   0    2.70    0.48
  -6  -6   0    2.49    0.54
  -6  -6   1  191.88    4.40
  -6  -6   1  196.95    4.35
  -6  -6   2    1.32    0.58
  -6  -6   3  146.73    4.01
  -6  -6   4    5.18    0.82
  -6  -6   5   46.65    2.34
  -6  -6   5   50.69    2.30
  -6  -6   6   12.53    1.66
  -6  -6   6   11.28    1.12
  -6  -6   6   10.81    1.15
  -6  -6   7   37.39    2.02
  -6  -6   7   37.44    2.84
  -6  -6   7   35.78    2.11
  -6  -6   8   18.13    1.94
  -6  -6   8   18.18    1.45
  -6  -6   8   17.65    2.05
  -6  -6   8   19.03    1.56
  -6  -6   9   18.30    2.19
  -6  -6   9   19.55    1.59
  -6  -6   9   23.18    2.30
  -6  -6  10   14.19    1.91
  -6  -6  10   14.43    2.04
  -6  -6  11    7.43    1.49
  -6  -6  11    5.83    1.38
  -6  -6  12   17.54    2.29
  -6  -6  13    3.07    1.07
  -6  -6  14   17.65    2.47
  -6  -5 -20    1.21    0.51
  -6  -5 -12   49.43    2.30
  -6  -5 -12   50.32    1.83
  -6  -5 -11    0.69    0.37
  -6  -5 -11   -0.04    0.43
  -6  -5 -11    0.35    0.32
  -6  -5 -10   49.55    2.07
  -6  -5 -10   49.80    2.54
  -6  -5 -10   47.49    1.87
  -6  -5  -9    1.84    0.43
  -6  -5  -9    1.81    0.46
  -6  -5  -9    1.72    0.54
  -6  -5  -8  185.85    3.79
  -6  -5  -8  186.25    4.58
  -6  -5  -8  188.46    3.71
  -6  -5  -7   18.59    1.24
  -6  -5  -7   18.29    1.43
  -6  -5  -7   18.95    1.23
  -6  -5  -6  210.07    4.12
  -6  -5  -6  213.23    4.64
  -6  -5  -5   43.14    1.91
  -6  -5  -5   43.42    1.69
  -6  -5  -5   45.47    2.11
  -6  -5  -4  141.29    3.46
  -6  -5  -4  144.56    2.93
  -6  -5  -4  142.42    3.66
  -6  -5  -3   13.06    0.91
  -6  -5  -3   12.95    1.10
  -6  -5  -3   13.81    1.16
  -6  -5  -2   59.19    2.31
  -6  -5  -2   55.61    2.23
  -6  -5  -2   61.56    1.94
  -6  -5  -1   60.73    2.02
  -6  -5  -1   58.13    2.31
  -6  -5   0   10.72    1.03
  -6  -5   0   11.29    0.93
  -6  -5   1  125.81    3.49
  -6  -5   2   27.62    1.68
  -6  -5   3   83.76    2.94
  -6  -5   4   10.53    1.09
  -6  -5   5  101.35    4.17
  -6  -5   5  100.95    2.82
  -6  -5   5   92.47    3.18
  -6  -5   6    4.17    0.73
  -6  -5   6    3.61    0.92
  -6  -5   6    4.60    0.63
  -6  -5   7   47.99    2.36
  -6  -5   7   49.03    3.15
  -6  -5   7   45.89    2.03
  -6  -5   8   10.91    1.15
  -6  -5   8   11.58    1.63
  -6  -5   8   10.76    1.04
  -6  -5   8   10.63    1.55
  -6  -5   9   42.31    3.11
  -6  -5   9   40.46    2.25
  -6  -5   9   39.76    3.07
  -6  -5  10    8.14    1.48
  -6  -5  10    7.59    1.47
  -6  -5  11   29.89    2.85
  -6  -5  11   31.91    2.97
  -6  -5  12    3.99    1.20
  -6  -5  13   17.74    2.46
  -6  -5  14    6.25    1.53
  -6  -4 -11   49.97    1.75
  -6  -4 -10   90.70    2.45
  -6  -4 -10   89.59    2.64
  -6  -4  -9   27.48    1.37
  -6  -4  -9   28.10    1.42
  -6  -4  -8   69.03    2.05
  -6  -4  -8   68.88    2.81
  -6  -4  -8   68.76    2.25
  -6  -4  -7   12.74    0.89
  -6  -4  -7   11.69    1.14
  -6  -4  -7   11.55    0.95
  -6  -4  -6   76.63    2.42
  -6  -4  -6   75.49    2.73
  -6  -4  -6   68.13    1.98
  -6  -4  -5    2.13    0.47
  -6  -4  -5    1.94    0.47
  -6  -4  -5    2.45    0.36
  -6  -4  -4   45.52    2.01
  -6  -4  -4   47.23    1.38
  -6  -4  -4   45.27    1.92
  -6  -4  -3   11.92    1.03
  -6  -4  -3   12.61    1.06
  -6  -4  -3   13.75    0.77
  -6  -4  -2  126.84    3.28
  -6  -4  -2  128.86    3.30
  -6  -4  -2  127.56    2.45
  -6  -4  -1   12.43    1.07
  -6  -4  -1   11.05    1.02
  -6  -4  -1   11.37    0.78
  -6  -4   0   76.91    2.63
  -6  -4   1   21.83    1.44
  -6  -4   2   55.73    2.30
  -6  -4   3   35.30    1.88
  -6  -4   4   19.10    1.07
  -6  -4   4   18.29    1.39
  -6  -4   5   99.62    3.23
  -6  -4   5  109.36    4.21
  -6  -4   5  109.26    2.52
  -6  -4   6   12.51    1.17
  -6  -4   6   12.51    0.89
  -6  -4   6   14.16    1.61
  -6  -4   7   60.99    2.62
  -6  -4   7   63.79    3.49
  -6  -4   7   60.25    2.04
  -6  -4   8    3.93    0.69
  -6  -4   8    4.97    1.05
  -6  -4   9   49.28    3.37
  -6  -4   9   48.58    2.41
  -6  -4   9   48.49    3.35
  -6  -4  10    0.34    0.52
  -6  -4  10    0.33    0.58
  -6  -4  11   36.47    3.12
  -6  -4  11   37.20    3.23
  -6  -4  12    4.65    1.29
  -6  -4  13   21.25    2.64
  -6  -4  14    0.74    0.84
  -6  -3 -11   39.51    1.43
  -6  -3 -10   35.79    1.45
  -6  -3  -9   28.39    1.36
  -6  -3  -8   62.41    1.76
  -6  -3  -8   63.20    2.07
  -6  -3  -7   70.79    2.23
  -6  -3  -7   70.95    1.73
  -6  -3  -6   50.66    1.93
  -6  -3  -6   49.79    2.22
  -6  -3  -6   44.72    1.34
  -6  -3  -5   77.39    2.66
  -6  -3  -5   79.08    2.45
  -6  -3  -5   79.60    1.46
  -6  -3  -4  144.27    3.36
  -6  -3  -4  140.17    1.75
  -6  -3  -4  141.23    3.48
  -6  -3  -3   23.65    1.40
  -6  -3  -3   25.77    1.46
  -6  -3  -3   26.08    0.82
  -6  -3  -2  176.91    3.82
  -6  -3  -2  175.46    3.73
  -6  -3  -1    5.54    0.74
  -6  -3  -1    6.00    0.71
  -6  -3   0  150.33    3.61
  -6  -3   1   18.45    0.77
  -6  -3   1   17.32    1.27
  -6  -3   2  234.56    4.66
  -6  -3   3    3.49    0.63
  -6  -3   4   61.16    2.46
  -6  -3   4   63.21    1.47
  -6  -3   5   17.65    1.65
  -6  -3   5   17.84    0.82
  -6  -3   5   16.81    1.32
  -6  -3   6   52.76    2.94
  -6  -3   6   52.67    2.37
  -6  -3   6   51.43    1.50
  -6  -3   7   22.64    1.10
  -6  -3   7   22.21    1.58
  -6  -3   7   21.41    1.98
  -6  -3   8   23.75    2.19
  -6  -3   8   23.94    1.66
  -6  -3   9   60.20    2.65
  -6  -3   9   62.32    3.84
  -6  -3   9   59.29    3.57
  -6  -3  10   26.48    2.64
  -6  -3  10   27.23    2.53
  -6  -3  11   67.20    4.18
  -6  -3  11   68.83    4.41
  -6  -3  12    4.31    1.31
  -6  -3  13   26.64    2.96
  -6  -3  14    1.39    0.91
  -6  -3  15   22.24    3.04
  -6  -2 -10    0.09    0.19
  -6  -2  -9  105.48    2.51
  -6  -2  -8   23.71    1.24
  -6  -2  -7   82.59    2.38
  -6  -2  -7   80.35    1.57
  -6  -2  -6   52.89    1.95
  -6  -2  -6   43.19    1.00
  -6  -2  -5  193.91    3.78
  -6  -2  -4  108.21    3.04
  -6  -2  -4  108.95    2.90
  -6  -2  -3   42.69    1.85
  -6  -2  -3   40.29    1.80
  -6  -2  -2  132.06    3.28
  -6  -2  -2  125.64    3.07
  -6  -2  -1   34.25    1.62
  -6  -2  -1   35.63    1.75
  -6  -2   0   70.32    2.48
  -6  -2   0   75.82    1.53
  -6  -2   0   69.10    2.27
  -6  -2   1    8.12    0.90
  -6  -2   1    7.71    0.42
  -6  -2   2  114.69    3.24
  -6  -2   2  103.26    1.29
  -6  -2   3    5.54    0.76
  -6  -2   4  127.79    1.25
  -6  -2   4  136.51    3.66
  -6  -2   5    1.53    0.51
  -6  -2   5    1.07    0.48
  -6  -2   5    1.12    0.16
  -6  -2   6  142.77    4.68
  -6  -2   6  142.82    1.96
  -6  -2   6  140.03    3.86
  -6  -2   7    7.76    1.20
  -6  -2   7    8.55    0.99
  -6  -2   8   67.72    3.59
  -6  -2   9   26.56    2.34
  -6  -2  10   45.62    3.46
  -6  -2  10   43.50    2.57
  -6  -2  10   42.58    3.09
  -6  -2  11   22.19    2.55
  -6  -2  12   33.98    3.25
  -6  -2  13   15.75    2.39
  -6  -2  14   11.99    2.17
  -6  -2  15   15.29    2.55
  -6  -1  -8   16.52    1.02
  -6  -1  -7   84.96    2.39
  -6  -1  -7   71.87    1.30
  -6  -1  -6    4.19    0.59
  -6  -1  -5   88.64    2.56
  -6  -1  -4   41.99    1.79
  -6  -1  -3   63.70    2.25
  -6  -1  -3   62.15    2.23
  -6  -1  -2   24.63    1.36
  -6  -1  -2   25.26    1.47
  -6  -1  -1   84.57    2.67
  -6  -1  -1   81.70    2.39
  -6  -1   0   74.03    2.23
  -6  -1   0   73.32    2.54
  -6  -1   0   77.76    1.48
  -6  -1   1   88.67    2.85
  -6  -1   1   88.70    2.42
  -6  -1   2   49.64    2.17
  -6  -1   3   38.43    2.04
  -6  -1   3   37.14    1.90
  -6  -1   4   97.00    3.11
  -6  -1   4   97.46    3.40
  -6  -1   5    1.17    0.60
  -6  -1   5    0.90    0.40
  -6  -1   6  163.83    4.17
  -6  -1   6  162.97    4.86
  -6  -1   7   -0.21    0.46
  -6  -1   8   84.01    3.86
  -6  -1   9    5.25    0.96
  -6  -1   9    3.73    0.92
  -6  -1  10   13.01    1.91
  -6  -1  10   12.85    1.42
  -6  -1  11    1.57    0.76
  -6  -1  11    1.82    0.65
  -6  -1  12   16.64    2.38
  -6  -1  13    3.82    1.22
  -6  -1  14   19.22    2.67
  -6  -1  15    8.67    1.92
  -6   0  -7   84.87    1.60
  -6   0  -5  101.83    2.77
  -6   0  -4   21.82    1.31
  -6   0  -3   91.11    2.73
  -6   0  -2    0.63    0.31
  -6   0  -2    0.29    0.23
  -6   0  -1  125.60    2.92
  -6   0  -1  129.80    3.36
  -6   0   0    4.96    0.59
  -6   0   0    5.13    0.74
  -6   0   1  100.94    2.51
  -6   0   1  101.39    3.06
  -6   0   2   44.15    2.05
  -6   0   2   43.59    1.97
  -6   0   3  120.77    3.47
  -6   0   3  117.72    3.40
  -6   0   4   47.09    2.31
  -6   0   5   73.84    3.02
  -6   0   6    9.73    1.19
  -6   0   7   28.45    2.09
  -6   0   8   25.47    2.06
  -6   0   8   27.94    2.03
  -6   0   9   13.75    1.48
  -6   0   9   13.53    1.60
  -6   0  10   30.53    2.92
  -6   0  10   32.58    2.31
  -6   0  11    6.90    1.51
  -6   0  11    7.22    1.14
  -6   0  12   30.34    3.13
  -6   0  13    0.48    0.97
  -6   0  14   24.92    3.07
  -6   0  15    0.91    1.02
  -6   1  -6   13.00    0.57
  -6   1  -1   72.93    2.24
  -6   1   0    4.67    0.57
  -6   1   1  117.85    2.91
  -6   1   1  121.48    2.64
  -6   1   2    9.76    0.93
  -6   1   2   10.03    0.75
  -6   1   3  108.36    3.17
  -6   1   4    8.67    0.98
  -6   1   5  104.77    3.56
  -6   1   6    7.39    1.00
  -6   1   7   78.42    3.33
  -6   1   7   71.39    3.25
  -6   1   8    0.93    0.48
  -6   1   9   61.55    3.12
  -6   1  10   37.54    2.51
  -6   1  11   27.33    2.85
  -6   1  11   29.85    2.31
  -6   1  12   30.26    2.40
  -6   1  12   29.70    3.09
  -6   1  13    6.99    1.73
  -6   1  14   28.05    3.29
  -6   1  15    2.88    1.25
  -6   2  -9    1.82    0.38
  -6   2  -8   99.40    2.61
  -6   2  -7    5.41    0.69
  -6   2  -5    3.53    0.30
  -6   2   0   66.81    2.05
  -6   2   0   69.72    1.99
  -6   2   1   96.61    2.31
  -6   2   1  100.71    2.58
  -6   2   2   39.12    1.74
  -6   2   2   39.99    1.42
  -6   2   3  117.76    3.24
  -6   2   4   15.74    1.27
  -6   2   5   73.53    2.87
  -6   2   5   76.93    3.22
  -6   2   6    1.99    0.55
  -6   2   6    2.15    0.65
  -6   2   7   73.56    3.27
  -6   2   8    1.92    0.59
  -6   2   9   83.89    3.70
  -6   2  10    1.81    0.65
  -6   2  11   45.66    2.90
  -6   2  11   39.68    3.44
  -6   2  12    6.09    1.13
  -6   2  12    3.75    1.28
  -6   2  13   27.80    3.17
  -6   2  14   11.36    2.21
  -6   2  15   22.39    3.11
  -6   3  -8   81.75    2.41
  -6   3  -7    1.08    0.36
  -6   3  -6  130.15    3.36
  -6   3  -5    2.73    0.56
  -6   3  -4  190.24    4.29
  -6   3  -3   14.91    1.27
  -6   3  -2  182.59    2.35
  -6   3  -2  194.81    4.59
  -6   3  -1   10.49    0.66
  -6   3   0  232.97    5.18
  -6   3   0  230.22    3.37
  -6   3   1   12.51    1.27
  -6   3   1   11.37    0.85
  -6   3   1   10.92    0.80
  -6   3   2   75.53    3.08
  -6   3   2   73.10    2.28
  -6   3   2   75.29    1.87
  -6   3   3   41.78    2.33
  -6   3   3   40.62    1.84
  -6   3   4  101.16    3.66
  -6   3   4   98.98    3.09
  -6   3   5   62.28    2.95
  -6   3   6   83.96    3.52
  -6   3   7   50.12    2.79
  -6   3   8   21.06    1.89
  -6   3   9   33.74    2.42
  -6   3  10    1.88    0.72
  -6   3  11   45.83    3.00
  -6   3  11   35.33    3.25
  -6   3  12    1.03    0.55
  -6   3  12    0.83    0.83
  -6   3  13   37.98    2.94
  -6   3  13   32.77    3.44
  -6   3  14    0.14    0.86
  -6   3  15   23.31    3.16
  -6   4  -7   38.49    1.82
  -6   4  -6   91.08    2.88
  -6   4  -5   33.11    1.81
  -6   4  -4  122.09    3.54
  -6   4  -3   51.90    2.39
  -6   4  -2  102.27    3.40
  -6   4  -1   17.95    1.49
  -6   4   0  155.25    4.35
  -6   4   1    7.98    1.06
  -6   4   2   77.79    3.24
  -6   4   2   82.08    1.96
  -6   4   3    0.29    0.19
  -6   4   3    0.10    0.29
  -6   4   4  114.25    4.05
  -6   4   5    2.32    0.69
  -6   4   6   88.26    3.70
  -6   4   7   25.34    2.06
  -6   4   8   63.84    3.32
  -6   4   9   17.45    1.79
  -6   4  10   18.17    1.90
  -6   4  11    7.99    1.58
  -6   4  11    8.85    1.37
  -6   4  12    3.90    1.23
  -6   4  12    5.40    1.16
  -6   4  13   17.00    2.56
  -6   4  13   19.69    2.17
  -6   4  14    3.26    1.10
  -6   4  15    7.67    1.86
  -6   5  -7   90.50    2.93
  -6   5  -6    0.38    0.28
  -6   5  -5   82.48    2.97
  -6   5  -4   23.14    1.62
  -6   5  -3   45.74    2.31
  -6   5  -2   76.69    3.08
  -6   5  -1    1.55    0.56
  -6   5   0   27.95    1.95
  -6   5   1    3.85    0.81
  -6   5   2   42.56    1.44
  -6   5   2   41.73    2.44
  -6   5   3    6.33    0.49
  -6   5   3    6.83    1.05
  -6   5   4   66.20    3.20
  -6   5   5   15.37    1.59
  -6   5   6   48.03    2.82
  -6   5   7    0.52    0.37
  -6   5   8   40.77    2.73
  -6   5   9   10.87    1.48
  -6   5  10   30.99    2.56
  -6   5  11   10.62    1.56
  -6   5  11   11.22    1.88
  -6   5  12   10.12    1.85
  -6   5  12   10.31    1.55
  -6   5  13    9.85    1.90
  -6   5  13   10.34    1.68
  -6   5  14    8.32    1.58
  -6   5  14    7.45    1.77
  -6   5  15    6.81    1.81
  -6   6  -6    2.69    0.60
  -6   6  -5   46.68    2.35
  -6   6  -4    0.44    0.36
  -6   6  -3   35.61    2.16
  -6   6  -2    1.43    0.53
  -6   6  -1   11.37    1.26
  -6   6   0    1.09    0.48
  -6   6   1   37.01    2.35
  -6   6   2    4.31    0.86
  -6   6   3   16.90    1.67
  -6   6   4   65.86    3.28
  -6   6   5   23.59    2.05
  -6   6   6   61.36    3.33
  -6   6   7   10.52    1.44
  -6   6   8   36.09    2.70
  -6   6   9    0.02    0.38
  -6   6  10   29.48    2.58
  -6   6  11    4.86    1.35
  -6   6  11    6.38    1.28
  -6   6  12   22.27    2.39
  -6   6  12   26.33    2.94
  -6   6  13    3.17    1.23
  -6   6  13    4.22    1.19
  -6   6  14   33.51    3.60
  -6   6  14   35.72    3.29
  -6   6  15    2.10    1.12
  -6   7  -6   28.24    1.91
  -6   7  -5   41.20    2.36
  -6   7  -4   12.44    1.34
  -6   7  -3   66.99    3.10
  -6   7  -2   16.72    1.60
  -6   7  -1   71.29    3.29
  -6   7   0    0.21    0.34
  -6   7   1   59.24    3.10
  -6   7   2   12.48    1.52
  -6   7   3   73.14    3.59
  -6   7   4   11.42    1.47
  -6   7   5   36.38    2.62
  -6   7   6   15.11    1.76
  -6   7   7   29.52    2.46
  -6   7   8   32.65    2.66
  -6   7   9   30.15    2.61
  -6   7  10   35.22    3.13
  -6   7  10   37.59    3.01
  -6   7  11   12.62    1.95
  -6   7  11   12.74    1.85
  -6   7  12   38.78    3.29
  -6   7  12   39.78    3.65
  -6   7  13    5.85    1.52
  -6   7  13    3.74    1.15
  -6   7  14   27.69    2.98
  -6   7  14   27.83    3.23
  -6   8  -5   26.11    1.99
  -6   8  -4   50.87    2.83
  -6   8  -3   30.26    2.22
  -6   8  -2   43.90    2.69
  -6   8  -1   78.13    3.62
  -6   8   0   21.63    1.98
  -6   8   1   76.87    3.69
  -6   8   2    1.54    0.63
  -6   8   3   57.90    3.33
  -6   8   4    1.16    0.61
  -6   8   5   72.28    3.86
  -6   8   6    1.52    0.60
  -6   8   7   45.22    3.18
  -6   8   8    1.43    0.61
  -6   8   9   37.59    3.04
  -6   8  10    8.01    1.66
  -6   8  10    9.87    1.68
  -6   8  11   38.51    3.38
  -6   8  11   38.89    3.31
  -6   8  12   21.56    2.53
  -6   8  12   20.97    2.62
  -6   8  13   19.47    2.65
  -6   8  13   18.05    2.38
  -6   8  14   14.38    2.33
  -6   8  14   13.99    2.20
  -6   8  15    2.60    1.01
  -6   9  -5    1.29    0.53
  -6   9  -4   44.62    2.79
  -6   9  -3    7.04    1.19
  -6   9  -2   73.82    3.68
  -6   9  -1   10.66    1.48
  -6   9   0   59.38    3.41
  -6   9   1   26.68    2.34
  -6   9   2   39.98    2.86
  -6   9   3   42.54    3.02
  -6   9   4   29.56    2.53
  -6   9   5   45.01    3.18
  -6   9   6    8.26    1.46
  -6   9   7   55.59    3.66
  -6   9   8    5.91    1.26
  -6   9   9   31.64    2.94
  -6   9  10    0.98    0.74
  -6   9  10    1.27    0.77
  -6   9  11   18.65    2.39
  -6   9  11   17.22    2.27
  -6   9  12    4.57    1.28
  -6   9  12    2.94    1.23
  -6   9  13   19.94    2.60
  -6   9  13   18.52    2.54
  -6   9  14    1.28    0.87
  -6   9  14    1.93    0.94
  -6  10  -4   58.34    3.34
  -6  10  -3    7.23    1.23
  -6  10  -2   60.94    3.51
  -6  10  -1    0.68    0.48
  -6  10   0   51.54    3.33
  -6  10   1   11.78    1.69
  -6  10   2   51.05    3.39
  -6  10   3   31.22    2.72
  -6  10   4   47.30    3.38
  -6  10   5   12.71    1.83
  -6  10   6   48.82    3.55
  -6  10   7    7.30    1.45
  -6  10   8   19.96    2.40
  -6  10   9   30.88    3.02
  -6  10   9   26.65    2.59
  -6  10  10   14.16    2.14
  -6  10  10   13.01    1.88
  -6  10  11   34.30    3.16
  -6  10  11   40.17    3.59
  -6  10  12    1.03    0.85
  -6  10  12    1.12    0.68
  -6  10  13   21.43    2.68
  -6  10  13   23.25    2.87
  -6  10  14   -0.23    0.75
  -6  11  -3   18.20    2.00
  -6  11  -2   20.85    2.17
  -6  11  -1   15.08    1.91
  -6  11   0   33.08    2.80
  -6  11   1    3.61    0.99
  -6  11   2   48.19    3.45
  -6  11   3    0.98    0.62
  -6  11   4   39.25    3.23
  -6  11   5    0.29    0.48
  -6  11   6   41.17    3.43
  -6  11   7    2.52    1.07
  -6  11   8   32.09    3.14
  -6  11   9    5.59    1.41
  -6  11  10   17.72    2.42
  -6  11  11   10.46    1.91
  -6  11  12   17.05    2.50
  -6  12  -2    5.28    1.22
  -6  12  -1   24.41    2.49
  -6  12   0    6.69    1.33
  -6  12   1   14.72    1.99
  -6  12   2    5.48    1.24
  -6  12   3   21.16    2.48
  -6  12   4    9.20    1.67
  -6  12   5    7.02    1.53
  -6  12   6   15.08    2.18
  -6  12   7    1.26    0.89
  -6  12   8   22.81    2.75
  -6  12   9    1.38    0.77
  -6  12  10   17.01    2.46
  -6  13  -2    0.98    0.69
  -6  13  -1   38.51    3.18
  -6  13   0    0.71    0.59
  -6  13   1   20.17    2.41
  -6  13   2    7.65    1.47
  -6  13   3   21.07    2.55
  -6  13   4   15.03    2.22
  -6  13   5   12.63    2.04
  -6  13   6   13.56    2.18
  -6  13   7    9.58    1.84
  -6  13   8   15.70    2.36
  -6  14  -1   19.79    2.38
  -6  14   0    1.99    0.94
  -6  14   1   40.76    3.49
  -6  14   2   -0.03    0.53
  -6  14   3   56.21    4.24
  -6  14   4    2.02    0.99
  -6  14   5   36.85    3.53
  -6  14   6    9.34    1.93
  -6  15   1   15.70    2.27
  -6  15   2    5.35    1.38
  -5 -19 -10   29.64    3.35
  -5 -19  -9   -2.55    1.46
  -5 -19  -8   20.86    2.78
  -5 -19  -7    8.19    2.01
  -5 -19  -6   13.69    2.33
  -5 -19  -5   13.94    2.23
  -5 -19  -4   14.31    2.33
  -5 -19  -3   10.34    1.97
  -5 -18 -13    3.17    1.54
  -5 -18 -12   25.80    3.16
  -5 -18 -11    0.40    1.20
  -5 -18 -10   35.17    3.56
  -5 -18  -9    0.10    0.84
  -5 -18  -8   38.38    3.60
  -5 -18  -7   -0.28    0.92
  -5 -18  -6   35.38    3.35
  -5 -18  -5    8.73    1.80
  -5 -18  -4   34.43    3.30
  -5 -18  -3   22.01    2.70
  -5 -18  -2   32.17    3.31
  -5 -18  -1   27.94    3.19
  -5 -18   0   23.86    3.00
  -5 -18   1   13.25    2.29
  -5 -17 -14   -0.26    0.93
  -5 -17 -13   38.80    3.90
  -5 -17 -12    3.35    1.26
  -5 -17 -11   10.08    2.03
  -5 -17 -10   21.44    2.69
  -5 -17  -9    5.29    1.50
  -5 -17  -8   22.77    2.69
  -5 -17  -7    4.71    1.32
  -5 -17  -6   37.71    3.33
  -5 -17  -5    9.74    1.83
  -5 -17  -4   67.25    4.36
  -5 -17  -3    5.83    1.68
  -5 -17  -2   53.72    4.03
  -5 -17  -1    8.78    2.04
  -5 -17   0   33.68    3.40
  -5 -17   1    5.29    1.55
  -5 -17   2   25.64    2.98
  -5 -17   3    7.82    1.72
  -5 -16 -16    4.74    1.52
  -5 -16 -15   29.11    3.29
  -5 -16 -14    0.50    0.94
  -5 -16 -13   33.58    3.44
  -5 -16 -12   -0.64    0.98
  -5 -16 -11   40.70    3.74
  -5 -16 -10   -0.36    0.96
  -5 -16  -9   33.24    3.20
  -5 -16  -8   -0.65    1.03
  -5 -16  -7   50.88    3.78
  -5 -16  -6   11.11    1.85
  -5 -16  -5   28.62    2.84
  -5 -16  -4   37.90    3.20
  -5 -16  -3   18.67    2.34
  -5 -16  -2   63.36    4.14
  -5 -16  -1   19.46    2.57
  -5 -16   0   40.12    3.57
  -5 -16   1    3.97    1.36
  -5 -16   2   23.58    2.74
  -5 -16   3   -1.53    1.32
  -5 -16   4   28.60    3.12
  -5 -16   5   -0.37    1.29
  -5 -16   5    9.36    2.18
  -5 -15 -17    7.42    1.67
  -5 -15 -16   18.07    2.46
  -5 -15 -15   22.88    2.70
  -5 -15 -14   10.78    1.93
  -5 -15 -13   29.69    3.11
  -5 -15 -12    2.18    1.03
  -5 -15 -11   52.05    3.93
  -5 -15 -10    0.68    0.83
  -5 -15  -9   89.50    5.04
  -5 -15  -8    1.19    0.88
  -5 -15  -7   88.08    4.83
  -5 -15  -6   13.44    1.95
  -5 -15  -5   62.65    4.04
  -5 -15  -4    9.23    1.67
  -5 -15  -3   30.04    2.79
  -5 -15  -2   22.77    2.48
  -5 -15  -1   36.86    3.11
  -5 -15   0   44.01    3.47
  -5 -15   1   32.96    3.16
  -5 -15   2   29.04    2.99
  -5 -15   3   13.76    1.98
  -5 -15   4   22.67    2.66
  -5 -15   5   -0.93    1.53
  -5 -15   6   28.06    3.22
  -5 -15   7    2.43    1.09
  -5 -14 -18    9.19    1.74
  -5 -14 -17   -0.57    0.88
  -5 -14 -16    6.38    1.44
  -5 -14 -15    4.87    1.17
  -5 -14 -14   21.10    2.43
  -5 -14 -13   18.65    2.31
  -5 -14 -12   25.90    2.71
  -5 -14 -11   27.08    2.77
  -5 -14 -10   20.49    2.45
  -5 -14  -9   69.76    4.32
  -5 -14  -8    4.02    1.18
  -5 -14  -7   73.96    4.29
  -5 -14  -6    0.95    0.72
  -5 -14  -5   68.77    4.01
  -5 -14  -4    0.91    0.61
  -5 -14  -3   47.17    3.29
  -5 -14  -2    1.01    0.80
  -5 -14  -1   66.77    3.95
  -5 -14   0    3.32    1.36
  -5 -14   1   26.45    2.73
  -5 -14   2   21.06    2.49
  -5 -14   3   17.20    2.24
  -5 -14   4   18.06    2.26
  -5 -14   5   14.55    1.85
  -5 -14   5   17.41    2.14
  -5 -14   6   25.48    2.58
  -5 -14   6   21.66    2.76
  -5 -14   7    2.69    1.19
  -5 -14   8   12.98    2.12
  -5 -13 -18   25.72    2.79
  -5 -13 -17    4.46    1.32
  -5 -13 -16   26.41    2.72
  -5 -13 -15   -0.94    0.90
  -5 -13 -14   22.16    2.33
  -5 -13 -13   -0.28    0.76
  -5 -13 -12   38.96    3.02
  -5 -13 -11    5.26    1.35
  -5 -13 -10   69.43    4.12
  -5 -13  -9   18.24    2.21
  -5 -13  -8   35.28    2.94
  -5 -13  -7    8.29    1.53
  -5 -13  -6   16.12    1.99
  -5 -13  -5   61.23    3.78
  -5 -13  -4   16.23    2.03
  -5 -13  -3   45.38    3.12
  -5 -13  -2    0.03    0.79
  -5 -13  -1   83.55    4.21
  -5 -13   0    7.33    1.51
  -5 -13   1   45.41    3.29
  -5 -13   2    0.09    0.66
  -5 -13   3   17.97    2.10
  -5 -13   4    8.59    1.58
  -5 -13   4    9.14    1.44
  -5 -13   5   22.49    2.20
  -5 -13   5   25.54    2.49
  -5 -13   5   18.79    2.27
  -5 -13   6    9.19    1.90
  -5 -13   6    7.47    1.46
  -5 -13   7   28.81    2.76
  -5 -13   7   18.14    2.33
  -5 -13   8    8.45    1.59
  -5 -13   8    5.68    1.32
  -5 -13   9   13.94    2.12
  -5 -13  10    1.59    0.61
  -5 -12 -19   19.78    2.42
  -5 -12 -18   12.64    1.96
  -5 -12 -17    5.53    1.27
  -5 -12 -16   23.94    2.43
  -5 -12 -15    8.07    1.48
  -5 -12 -14   30.24    2.62
  -5 -12 -14   29.72    2.20
  -5 -12 -13    7.69    1.29
  -5 -12 -13   10.68    1.34
  -5 -12 -12   54.62    2.86
  -5 -12 -12   49.41    3.20
  -5 -12 -11    8.62    1.38
  -5 -12 -10   71.31    3.87
  -5 -12  -9    1.78    0.85
  -5 -12  -8   73.64    4.05
  -5 -12  -7    8.57    1.47
  -5 -12  -6   55.68    3.37
  -5 -12  -5   26.53    2.29
  -5 -12  -4   79.06    3.95
  -5 -12  -3   49.73    3.12
  -5 -12  -2   45.79    2.95
  -5 -12  -1   25.68    2.30
  -5 -12   0   41.51    3.02
  -5 -12   1   42.83    3.06
  -5 -12   2   19.30    2.10
  -5 -12   3   71.50    4.07
  -5 -12   4    6.31    1.14
  -5 -12   4    6.52    1.18
  -5 -12   5   39.49    2.73
  -5 -12   5   38.82    3.14
  -5 -12   6   -1.00    0.63
  -5 -12   6    0.49    0.69
  -5 -12   7   34.13    2.99
  -5 -12   7   23.87    2.58
  -5 -12   8    4.55    1.21
  -5 -12   8    1.75    0.61
  -5 -12   9   16.95    2.21
  -5 -12   9   21.64    2.56
  -5 -12  10    0.77    0.60
  -5 -12  10    0.56    0.58
  -5 -11 -19   21.75    2.46
  -5 -11 -18    1.57    0.80
  -5 -11 -17   15.46    1.95
  -5 -11 -16    4.34    1.12
  -5 -11 -15   18.92    1.78
  -5 -11 -15   17.03    1.95
  -5 -11 -14   13.31    1.71
  -5 -11 -14   12.73    1.43
  -5 -11 -13   21.38    2.10
  -5 -11 -13   23.37    1.92
  -5 -11 -12   33.43    2.23
  -5 -11 -12   30.74    2.44
  -5 -11 -11   43.85    2.49
  -5 -11 -11   39.28    2.69
  -5 -11 -10   26.68    2.18
  -5 -11 -10   29.20    2.01
  -5 -11  -9   45.76    2.93
  -5 -11  -8   68.55    3.63
  -5 -11  -7   10.38    1.51
  -5 -11  -6   98.65    4.30
  -5 -11  -5    0.45    0.61
  -5 -11  -4  121.07    4.63
  -5 -11  -3    2.05    0.76
  -5 -11  -2   90.00    3.91
  -5 -11  -1    7.59    1.29
  -5 -11   0   54.96    3.16
  -5 -11   1    4.13    1.33
  -5 -11   1    2.64    0.44
  -5 -11   2   13.90    1.71
  -5 -11   3   12.92    1.66
  -5 -11   4   19.52    1.84
  -5 -11   4   18.78    2.02
  -5 -11   5   63.27    3.26
  -5 -11   5   60.34    3.67
  -5 -11   6   25.11    2.43
  -5 -11   6   27.62    2.22
  -5 -11   6   21.93    2.36
  -5 -11   7   46.16    3.39
  -5 -11   7   39.63    3.06
  -5 -11   8    5.21    1.31
  -5 -11   8    4.42    1.09
  -5 -11   9   29.33    2.88
  -5 -11   9   27.73    2.74
  -5 -11  10    0.12    0.62
  -5 -11  10   -0.26    0.63
  -5 -11  11   11.73    1.93
  -5 -10 -20    2.34    0.96
  -5 -10 -19   17.85    2.15
  -5 -10 -18    4.98    1.12
  -5 -10 -17   30.81    2.62
  -5 -10 -16    0.27    0.43
  -5 -10 -16   -0.16    0.54
  -5 -10 -15   88.61    3.78
  -5 -10 -15   84.36    4.06
  -5 -10 -14    0.98    0.58
  -5 -10 -14    1.09    0.67
  -5 -10 -13   81.98    3.49
  -5 -10 -13   77.45    3.69
  -5 -10 -12   24.24    1.86
  -5 -10 -12   23.52    2.02
  -5 -10 -11   63.03    2.93
  -5 -10 -11   63.09    3.20
  -5 -10 -10   15.90    1.47
  -5 -10 -10   14.93    1.53
  -5 -10  -9   88.22    3.74
  -5 -10  -9   91.71    3.37
  -5 -10  -8   20.58    1.89
  -5 -10  -8   20.68    1.64
  -5 -10  -7   80.18    3.72
  -5 -10  -6   53.22    3.08
  -5 -10  -5   62.21    3.22
  -5 -10  -4   49.87    2.85
  -5 -10  -3   19.39    1.77
  -5 -10  -2  106.82    4.01
  -5 -10  -1    2.09    0.95
  -5 -10   0   74.31    3.46
  -5 -10   1   12.86    1.65
  -5 -10   2   43.73    1.89
  -5 -10   2   40.08    2.66
  -5 -10   3    3.49    0.60
  -5 -10   3    3.08    0.73
  -5 -10   3    3.07    0.74
  -5 -10   4   44.25    2.17
  -5 -10   4   41.55    2.86
  -5 -10   4   42.56    2.52
  -5 -10   5    7.54    0.99
  -5 -10   5    6.29    1.04
  -5 -10   6   28.73    2.12
  -5 -10   6   30.24    2.03
  -5 -10   6   24.08    2.38
  -5 -10   6   24.32    2.34
  -5 -10   7   31.39    2.22
  -5 -10   7   29.39    2.13
  -5 -10   7   28.80    2.50
  -5 -10   7   28.23    2.61
  -5 -10   8   40.00    3.20
  -5 -10   8   40.49    3.02
  -5 -10   9   19.20    2.18
  -5 -10   9   17.26    2.20
  -5 -10  10    7.03    1.42
  -5 -10  10    6.50    1.43
  -5 -10  11   12.19    1.98
  -5  -9 -20   18.73    2.18
  -5  -9 -19   17.44    2.10
  -5  -9 -18   51.46    3.47
  -5  -9 -17   25.47    2.19
  -5  -9 -17   20.96    2.10
  -5  -9 -16   13.93    1.62
  -5  -9 -16   11.90    1.58
  -5  -9 -15   50.87    2.88
  -5  -9 -15   48.64    3.00
  -5  -9 -14    1.24    0.55
  -5  -9 -14    1.33    0.58
  -5  -9 -13   81.09    3.45
  -5  -9 -13   80.33    3.58
  -5  -9 -12    0.58    0.49
  -5  -9 -12    0.33    0.43
  -5  -9 -11   76.33    3.34
  -5  -9 -11   83.39    3.30
  -5  -9 -10    1.09    0.65
  -5  -9 -10    0.38    0.46
  -5  -9  -9   98.46    3.43
  -5  -9  -9   92.83    3.57
  -5  -9  -8    1.23    0.50
  -5  -9  -8    0.66    0.49
  -5  -9  -7  105.26    4.00
  -5  -9  -7   98.26    3.30
  -5  -9  -6   19.03    1.78
  -5  -9  -5  117.21    4.13
  -5  -9  -4   91.39    3.57
  -5  -9  -3   85.59    3.44
  -5  -9  -2   78.71    3.23
  -5  -9  -1   66.47    3.04
  -5  -9   0   76.62    3.29
  -5  -9   1   20.71    1.90
  -5  -9   2   96.07    3.84
  -5  -9   3    0.54    0.45
  -5  -9   3    0.77    0.46
  -5  -9   4  148.21    4.00
  -5  -9   4  148.56    4.46
  -5  -9   4  144.00    4.99
  -5  -9   5   -0.02    0.28
  -5  -9   5   -0.12    0.36
  -5  -9   6   44.44    2.88
  -5  -9   6   46.25    2.52
  -5  -9   6   44.84    2.50
  -5  -9   6   36.69    2.80
  -5  -9   7    0.40    0.39
  -5  -9   7   -0.07    0.42
  -5  -9   7    0.47    0.76
  -5  -9   7    0.08    0.53
  -5  -9   8   22.40    2.00
  -5  -9   8   19.84    2.01
  -5  -9   8   16.52    2.02
  -5  -9   9    2.47    0.81
  -5  -9   9    3.13    0.90
  -5  -9   9    2.09    0.83
  -5  -9  10   16.71    1.90
  -5  -9  10   13.36    1.96
  -5  -9  10   17.05    1.97
  -5  -9  11   11.01    1.84
  -5  -8 -19   -0.01    0.64
  -5  -8 -18   19.79    2.00
  -5  -8 -18   19.29    2.07
  -5  -8 -17    5.51    1.13
  -5  -8 -17    6.38    1.12
  -5  -8 -16   25.67    2.13
  -5  -8 -16   22.33    2.06
  -5  -8 -15   30.93    2.26
  -5  -8 -15   28.24    2.24
  -5  -8 -14   11.07    1.34
  -5  -8 -14    9.79    1.31
  -5  -8 -13   10.10    1.24
  -5  -8 -13   11.02    1.32
  -5  -8 -12   12.13    1.31
  -5  -8 -12   11.14    1.30
  -5  -8 -11   51.26    2.57
  -5  -8 -11   50.23    2.56
  -5  -8 -10   19.66    1.58
  -5  -8 -10   18.61    1.56
  -5  -8  -9   36.56    2.11
  -5  -8  -9   39.77    2.15
  -5  -8  -8    6.92    0.92
  -5  -8  -8    6.12    0.90
  -5  -8  -7   77.99    2.87
  -5  -8  -7   76.98    3.12
  -5  -8  -6    1.22    0.50
  -5  -8  -6    1.33    0.51
  -5  -8  -5  189.41    4.94
  -5  -8  -5  185.18    4.29
  -5  -8  -4   40.77    2.30
  -5  -8  -3   81.44    3.14
  -5  -8  -2   55.17    2.56
  -5  -8  -1   89.94    3.25
  -5  -8   0   15.55    1.48
  -5  -8   1   72.31    1.65
  -5  -8   1   79.86    3.20
  -5  -8   2    5.81    0.92
  -5  -8   2    6.28    0.91
  -5  -8   3   35.62    2.08
  -5  -8   3   36.77    2.31
  -5  -8   4   33.75    2.25
  -5  -8   4   33.65    2.03
  -5  -8   5   13.59    1.32
  -5  -8   5   14.97    1.39
  -5  -8   6   53.54    2.79
  -5  -8   6   43.11    2.97
  -5  -8   6   50.14    2.51
  -5  -8   6   52.74    2.94
  -5  -8   7    6.82    1.06
  -5  -8   7    8.03    1.07
  -5  -8   7    6.94    1.30
  -5  -8   7    6.91    1.12
  -5  -8   8   70.07    2.99
  -5  -8   8   65.30    3.34
  -5  -8   8   66.19    3.44
  -5  -8   8   58.43    3.69
  -5  -8   9    5.24    1.10
  -5  -8   9    4.66    1.19
  -5  -8   9    4.10    0.92
  -5  -8  10   29.90    2.55
  -5  -8  10   24.28    2.59
  -5  -8  10   29.56    2.39
  -5  -8  11    1.48    0.77
  -5  -8  11    0.38    0.55
  -5  -8  12   14.52    1.98
  -5  -8  13    1.48    0.88
  -5  -7 -18    7.13    1.23
  -5  -7 -17    0.72    0.49
  -5  -7 -16   18.58    1.82
  -5  -7 -15    2.76    0.72
  -5  -7 -15    1.49    0.62
  -5  -7 -14   53.38    2.85
  -5  -7 -14   53.95    2.88
  -5  -7 -13    4.68    0.87
  -5  -7 -13    4.31    0.83
  -5  -7 -12   99.94    3.67
  -5  -7 -12   98.54    3.56
  -5  -7 -11   15.25    1.43
  -5  -7 -11   13.02    1.28
  -5  -7 -10   47.53    2.31
  -5  -7 -10   46.62    2.35
  -5  -7  -9   30.86    1.87
  -5  -7  -9   29.21    1.76
  -5  -7  -8   16.29    1.33
  -5  -7  -8   15.69    1.30
  -5  -7  -7   60.66    2.48
  -5  -7  -7   59.55    2.47
  -5  -7  -6    5.71    0.77
  -5  -7  -6    5.87    0.87
  -5  -7  -5   46.94    2.31
  -5  -7  -5   49.08    2.16
  -5  -7  -4    8.92    1.00
  -5  -7  -4    8.91    0.98
  -5  -7  -3  138.46    3.77
  -5  -7  -2   10.88    1.06
  -5  -7  -1   71.85    2.69
  -5  -7   0    5.54    0.89
  -5  -7   0    4.92    0.76
  -5  -7   1  108.36    3.45
  -5  -7   1  106.39    3.33
  -5  -7   2   34.83    2.02
  -5  -7   2   35.70    1.94
  -5  -7   3   43.70    2.18
  -5  -7   3   42.63    2.32
  -5  -7   4    8.40    0.98
  -5  -7   5   58.57    2.54
  -5  -7   6   31.45    2.10
  -5  -7   6   27.62    2.33
  -5  -7   6   29.23    2.07
  -5  -7   6   31.03    1.90
  -5  -7   7   30.44    1.91
  -5  -7   7   31.61    2.30
  -5  -7   7   30.01    2.07
  -5  -7   7   30.02    2.49
  -5  -7   8   52.35    3.08
  -5  -7   8   51.15    2.46
  -5  -7   8   51.33    2.76
  -5  -7   8   46.71    3.23
  -5  -7   9   12.65    1.63
  -5  -7   9   11.36    1.33
  -5  -7   9   11.61    1.70
  -5  -7  10   46.10    3.19
  -5  -7  10   44.43    3.40
  -5  -7  10   46.67    2.78
  -5  -7  11    5.55    1.25
  -5  -7  11    4.01    1.11
  -5  -7  12   23.85    2.49
  -5  -7  13   -0.57    0.66
  -5  -7  14   11.99    1.98
  -5  -6 -19    8.13    1.37
  -5  -6 -18   19.57    2.01
  -5  -6 -17    9.72    1.39
  -5  -6 -16   22.68    2.02
  -5  -6 -15    7.74    1.13
  -5  -6 -14   25.30    1.99
  -5  -6 -13    0.42    0.44
  -5  -6 -12   30.94    2.05
  -5  -6 -12   33.13    2.01
  -5  -6 -12   33.25    1.54
  -5  -6 -11    2.92    0.58
  -5  -6 -11    3.36    0.67
  -5  -6 -11    2.67    0.45
  -5  -6 -10  126.96    3.86
  -5  -6 -10  126.40    3.57
  -5  -6  -9    0.77    0.41
  -5  -6  -9    0.86    0.42
  -5  -6  -8   95.73    2.92
  -5  -6  -8   99.52    3.20
  -5  -6  -7   44.86    2.09
  -5  -6  -7   42.65    1.95
  -5  -6  -6  112.77    3.22
  -5  -6  -6  115.47    3.23
  -5  -6  -5   43.05    1.96
  -5  -6  -5   40.10    2.01
  -5  -6  -4   67.65    2.43
  -5  -6  -4   62.97    2.41
  -5  -6  -3  139.00    3.42
  -5  -6  -3  142.44    3.47
  -5  -6  -2   65.24    2.30
  -5  -6  -1  170.38    3.74
  -5  -6  -1  167.37    3.88
  -5  -6   0   31.09    1.67
  -5  -6   0   28.21    1.61
  -5  -6   1   95.32    2.96
  -5  -6   1  109.74    3.21
  -5  -6   2    6.59    0.81
  -5  -6   2    6.97    0.84
  -5  -6   3   83.60    2.83
  -5  -6   4    3.93    0.68
  -5  -6   5  135.58    3.73
  -5  -6   6    7.54    0.93
  -5  -6   6    7.95    1.01
  -5  -6   6    8.15    1.25
  -5  -6   7   88.23    4.13
  -5  -6   7   91.62    3.28
  -5  -6   7   90.17    3.12
  -5  -6   7   91.07    3.87
  -5  -6   8    4.56    0.99
  -5  -6   8    4.85    0.80
  -5  -6   8    4.30    1.04
  -5  -6   8    4.44    0.77
  -5  -6   9   23.00    1.61
  -5  -6   9   21.19    1.69
  -5  -6   9   24.09    2.23
  -5  -6   9   24.30    2.41
  -5  -6  10   12.63    1.70
  -5  -6  10   12.18    1.85
  -5  -6  10   12.17    1.37
  -5  -6  11   10.52    1.69
  -5  -6  11    9.58    1.67
  -5  -6  12   32.06    2.89
  -5  -6  13   12.52    1.93
  -5  -6  14   35.98    3.35
  -5  -6  15    3.76    1.30
  -5  -5 -12   41.67    1.52
  -5  -5 -11    1.35    0.29
  -5  -5 -10   65.86    2.07
  -5  -5 -10   68.87    2.85
  -5  -5 -10   68.10    2.48
  -5  -5  -9    0.11    0.28
  -5  -5  -9    0.40    0.26
  -5  -5  -9   -0.27    0.27
  -5  -5  -8  125.98    3.58
  -5  -5  -8  121.30    3.01
  -5  -5  -8  121.58    2.92
  -5  -5  -7    3.61    0.55
  -5  -5  -7    3.86    0.59
  -5  -5  -7    4.18    0.68
  -5  -5  -6  217.85    4.40
  -5  -5  -6  217.86    3.92
  -5  -5  -6  214.42    3.96
  -5  -5  -5    0.45    0.30
  -5  -5  -5    0.36    0.31
  -5  -5  -5    0.25    0.34
  -5  -5  -4  222.27    4.10
  -5  -5  -4  221.24    4.24
  -5  -5  -3   16.38    1.13
  -5  -5  -3   14.61    1.10
  -5  -5  -3   16.11    1.17
  -5  -5  -2  230.43    4.24
  -5  -5  -2  228.59    4.24
  -5  -5  -1   40.51    1.81
  -5  -5  -1   41.74    1.71
  -5  -5   0   52.45    2.09
  -5  -5   0   55.42    2.02
  -5  -5   1   72.24    2.43
  -5  -5   1   72.92    2.47
  -5  -5   2   92.78    2.81
  -5  -5   3   79.12    2.65
  -5  -5   4   19.62    1.36
  -5  -5   5   41.73    1.93
  -5  -5   5   41.51    2.55
  -5  -5   5   39.26    1.94
  -5  -5   6    1.30    0.39
  -5  -5   6    1.76    0.66
  -5  -5   6    1.21    0.42
  -5  -5   7   73.53    3.52
  -5  -5   7   71.48    2.67
  -5  -5   7   69.77    2.62
  -5  -5   7   71.41    3.62
  -5  -5   8    3.83    0.97
  -5  -5   8    2.61    0.76
  -5  -5   8    2.34    0.55
  -5  -5   8    2.43    0.54
  -5  -5   9   49.68    3.21
  -5  -5   9   46.65    2.21
  -5  -5   9   49.53    3.33
  -5  -5   9   47.72    2.35
  -5  -5  10    0.27    0.53
  -5  -5  10   -0.13    0.32
  -5  -5  10    0.53    0.69
  -5  -5  11   41.50    3.20
  -5  -5  11   39.35    3.19
  -5  -5  12    0.30    0.63
  -5  -5  13   23.25    2.65
  -5  -5  14    8.31    1.71
  -5  -5  15    9.15    1.81
  -5  -4 -11  133.77    2.59
  -5  -4 -10   82.58    2.11
  -5  -4  -9   79.55    2.14
  -5  -4  -8   33.22    1.42
  -5  -4  -8   33.71    1.49
  -5  -4  -7    8.68    0.93
  -5  -4  -7    9.42    0.76
  -5  -4  -7    9.31    0.79
  -5  -4  -6  103.19    2.57
  -5  -4  -6  104.46    3.02
  -5  -4  -6  104.76    2.39
  -5  -4  -5   40.34    1.65
  -5  -4  -5   40.75    1.84
  -5  -4  -5   40.88    1.60
  -5  -4  -4  155.95    3.24
  -5  -4  -4  157.60    3.47
  -5  -4  -4  150.73    2.87
  -5  -4  -3   22.31    1.31
  -5  -4  -3   22.22    1.26
  -5  -4  -3   24.33    1.10
  -5  -4  -2  240.76    4.14
  -5  -4  -2  243.93    3.38
  -5  -4  -2  242.17    4.21
  -5  -4  -1   10.61    0.80
  -5  -4  -1   10.20    0.92
  -5  -4  -1   11.23    0.98
  -5  -4   0  162.32    3.50
  -5  -4   0  165.60    3.14
  -5  -4   1    0.45    0.24
  -5  -4   2  110.86    3.01
  -5  -4   3   88.41    2.73
  -5  -4   4   79.35    2.63
  -5  -4   5   34.23    1.75
  -5  -4   5   36.46    1.57
  -5  -4   5   36.36    2.32
  -5  -4   6   24.32    1.50
  -5  -4   6   25.11    1.36
  -5  -4   6   26.68    2.09
  -5  -4   7   24.33    1.54
  -5  -4   7   23.27    1.36
  -5  -4   7   23.45    2.03
  -5  -4   8   17.23    1.31
  -5  -4   8   17.47    1.85
  -5  -4   8   16.37    1.23
  -5  -4   8   18.74    1.91
  -5  -4   9   36.72    2.75
  -5  -4   9   37.42    1.97
  -5  -4   9   38.65    2.85
  -5  -4   9   34.45    1.84
  -5  -4  10    6.54    1.30
  -5  -4  10    5.93    1.20
  -5  -4  10    5.04    0.81
  -5  -4  11   47.17    3.40
  -5  -4  11   50.00    3.55
  -5  -4  12    0.22    0.58
  -5  -4  13   29.38    3.01
  -5  -4  14    0.84    0.67
  -5  -4  15   14.00    2.30
  -5  -3 -11   95.66    1.89
  -5  -3 -10   17.87    0.91
  -5  -3  -9  129.38    2.58
  -5  -3  -8    7.06    0.65
  -5  -3  -7  229.91    3.66
  -5  -3  -7  230.10    3.31
  -5  -3  -6   14.52    0.79
  -5  -3  -6   13.10    0.90
  -5  -3  -5   54.48    1.83
  -5  -3  -5   55.63    1.49
  -5  -3  -5   52.20    2.06
  -5  -3  -4   60.36    2.13
  -5  -3  -4   62.41    1.48
  -5  -3  -4   60.18    1.97
  -5  -3  -3   10.07    0.88
  -5  -3  -3    9.61    0.83
  -5  -3  -2  179.93    3.52
  -5  -3  -2  178.70    3.46
  -5  -3  -2  188.39    2.46
  -5  -3  -1   14.45    1.01
  -5  -3  -1   13.02    1.00
  -5  -3  -1   14.32    0.75
  -5  -3   0  162.44    3.45
  -5  -3   0  153.80    2.35
  -5  -3   1    5.49    0.69
  -5  -3   2  129.66    3.18
  -5  -3   3    1.10    0.36
  -5  -3   4   70.01    1.75
  -5  -3   4   67.07    2.37
  -5  -3   5   10.59    0.97
  -5  -3   5   10.20    1.23
  -5  -3   5   10.73    0.72
  -5  -3   6  100.24    3.85
  -5  -3   6  100.84    2.36
  -5  -3   6   96.14    2.94
  -5  -3   7   12.78    1.12
  -5  -3   7   12.77    0.92
  -5  -3   7   12.62    1.47
  -5  -3   8   81.05    3.98
  -5  -3   8   78.69    2.76
  -5  -3   8   78.62    2.40
  -5  -3   8   78.98    3.76
  -5  -3   9   15.19    1.83
  -5  -3   9   16.21    1.29
  -5  -3   9   15.91    1.76
  -5  -3   9   15.21    1.13
  -5  -3  10   30.93    2.70
  -5  -3  10   29.97    2.55
  -5  -3  11   33.34    2.93
  -5  -3  12    7.88    1.56
  -5  -3  13   31.71    3.12
  -5  -3  14    4.25    1.28
  -5  -3  15   28.52    3.16
  -5  -2 -10    1.40    0.27
  -5  -2  -9   45.92    1.42
  -5  -2  -8   12.42    0.81
  -5  -2  -7  104.91    2.37
  -5  -2  -6   78.32    2.11
  -5  -2  -6   83.12    1.59
  -5  -2  -5  145.71    2.94
  -5  -2  -5  138.39    1.85
  -5  -2  -4    3.48    0.53
  -5  -2  -4    3.65    0.52
  -5  -2  -4    3.23    0.23
  -5  -2  -3  188.42    3.48
  -5  -2  -3  178.92    3.50
  -5  -2  -2    2.40    0.45
  -5  -2  -2    2.48    0.46
  -5  -2  -1  173.76    3.47
  -5  -2  -1  180.38    2.57
  -5  -2  -1  170.20    3.24
  -5  -2   0   95.60    2.62
  -5  -2   0   93.29    2.41
  -5  -2   1   53.91    2.00
  -5  -2   1   52.90    1.09
  -5  -2   2  214.45    4.05
  -5  -2   3   39.62    1.78
  -5  -2   3   40.73    0.95
  -5  -2   4  144.57    1.92
  -5  -2   4  139.67    4.00
  -5  -2   5   16.83    1.22
  -5  -2   5   17.68    0.76
  -5  -2   5   18.39    1.55
  -5  -2   6  104.06    3.07
  -5  -2   6  110.09    2.13
  -5  -2   6  108.14    3.90
  -5  -2   7    1.00    0.36
  -5  -2   7    0.46    0.39
  -5  -2   7    0.73    0.24
  -5  -2   8   44.26    2.05
  -5  -2   8   43.12    1.61
  -5  -2   8   44.81    2.78
  -5  -2   9    0.65    0.56
  -5  -2   9    0.61    0.40
  -5  -2   9    0.88    0.29
  -5  -2  10   66.72    2.90
  -5  -2  10   66.84    3.72
  -5  -2  10   66.70    3.97
  -5  -2  11    0.65    0.69
  -5  -2  12   55.22    3.97
  -5  -2  13    1.68    0.82
  -5  -2  14   17.30    2.44
  -5  -2  15    8.27    1.82
  -5  -1  -8   32.81    1.23
  -5  -1  -7  120.52    2.49
  -5  -1  -7  117.32    2.10
  -5  -1  -6   14.45    0.90
  -5  -1  -6   14.50    0.62
  -5  -1  -5  158.55    1.57
  -5  -1  -5  141.34    1.38
  -5  -1  -4   29.77    1.38
  -5  -1  -3  346.64    4.68
  -5  -1  -2    1.29    0.43
  -5  -1  -2    1.01    0.30
  -5  -1  -1  390.53    5.18
  -5  -1  -1  399.43    3.76
  -5  -1   0   11.93    0.83
  -5  -1   0   12.92    1.01
  -5  -1   0   12.56    0.56
  -5  -1   1   80.05    2.11
  -5  -1   1   82.73    2.47
  -5  -1   1   79.78    1.08
  -5  -1   2   62.34    2.19
  -5  -1   3  105.08    2.91
  -5  -1   3  111.46    3.21
  -5  -1   4   35.56    1.73
  -5  -1   4   34.64    1.91
  -5  -1   5   60.55    2.29
  -5  -1   5   61.91    2.71
  -5  -1   5   57.47    1.01
  -5  -1   6  126.11    3.37
  -5  -1   6  131.34    1.90
  -5  -1   6  129.33    4.12
  -5  -1   7   68.13    1.60
  -5  -1   7   71.10    3.23
  -5  -1   8   81.23    1.97
  -5  -1   8   78.57    3.53
  -5  -1   9   14.26    1.82
  -5  -1   9   14.16    1.36
  -5  -1   9   13.14    1.55
  -5  -1  10   53.18    3.59
  -5  -1  10   55.92    2.72
  -5  -1  11    0.99    0.76
  -5  -1  11    0.77    0.41
  -5  -1  12   38.61    3.33
  -5  -1  13   -0.19    0.77
  -5  -1  14   12.10    2.08
  -5  -1  15    1.72    1.08
  -5  -1  16   15.76    2.53
  -5   0  -6  169.17    2.15
  -5   0  -5   48.33    1.69
  -5   0  -5   45.59    0.92
  -5   0  -4   99.89    2.50
  -5   0  -3   77.48    2.26
  -5   0  -2   22.83    1.27
  -5   0  -1  196.95    3.75
  -5   0  -1  198.57    2.75
  -5   0  -1  193.36    3.31
  -5   0   0    7.47    0.64
  -5   0   0    7.91    0.80
  -5   0   0    9.15    0.50
  -5   0   1  129.39    3.15
  -5   0   1  127.11    2.51
  -5   0   2    7.08    0.79
  -5   0   3   92.68    2.76
  -5   0   3   95.93    2.90
  -5   0   4    1.38    0.40
  -5   0   4    1.28    0.46
  -5   0   5   37.57    2.04
  -5   0   6    0.54    0.35
  -5   0   7   93.07    3.58
  -5   0   8   43.32    2.32
  -5   0   8   41.40    1.22
  -5   0   8   37.36    2.42
  -5   0   9   40.35    2.29
  -5   0  10   43.12    3.25
  -5   0  10   46.54    2.53
  -5   0  11    4.28    1.13
  -5   0  11    4.20    0.88
  -5   0  12   31.59    3.07
  -5   0  13    1.40    0.95
  -5   0  14   13.62    2.22
  -5   0  15    0.30    0.80
  -5   0  16   24.33    3.15
  -5   1  -9    0.98    0.23
  -5   1  -6   35.41    1.18
  -5   1  -5    9.73    0.58
  -5   1   0   35.05    1.34
  -5   1   1   66.03    2.00
  -5   1   1   71.07    1.81
  -5   1   2   12.64    0.76
  -5   1   2   12.31    0.95
  -5   1   3  204.93    4.09
  -5   1   4    1.49    0.45
  -5   1   5   48.80    2.29
  -5   1   6    1.21    0.43
  -5   1   7   17.92    1.55
  -5   1   7   19.48    1.55
  -5   1   8    3.15    0.71
  -5   1   9    5.97    0.95
  -5   1  10    5.51    0.95
  -5   1  10    4.69    1.21
  -5   1  11   21.97    1.86
  -5   1  11   22.38    2.45
  -5   1  12   11.98    1.43
  -5   1  12    9.48    1.77
  -5   1  13   31.67    3.23
  -5   1  14    8.38    1.73
  -5   1  15    8.19    1.88
  -5   1  16   18.04    2.72
  -5   2  -9   11.26    0.67
  -5   2  -8  160.21    2.79
  -5   2  -7   41.14    1.54
  -5   2  -5    0.32    0.29
  -5   2  -4   69.10    1.44
  -5   2   0  274.72    3.53
  -5   2   1    9.37    0.66
  -5   2   1    9.48    0.74
  -5   2   2   94.12    1.90
  -5   2   2   90.42    2.43
  -5   2   3   18.10    1.20
  -5   2   4   21.95    1.40
  -5   2   5  114.95    3.40
  -5   2   5  125.17    3.78
  -5   2   6    6.00    0.86
  -5   2   6    7.09    0.96
  -5   2   7   92.94    3.43
  -5   2   8    1.16    0.48
  -5   2   9   91.76    3.64
  -5   2  10    3.68    0.76
  -5   2  10    5.00    1.18
  -5   2  11   45.04    2.72
  -5   2  11   40.44    3.35
  -5   2  12    2.29    0.98
  -5   2  12    1.79    0.63
  -5   2  13   40.90    3.65
  -5   2  14    7.33    1.73
  -5   2  15   22.90    3.02
  -5   2  16    7.10    1.79
  -5   3  -8   91.87    2.21
  -5   3  -7   20.12    1.11
  -5   3  -6   88.93    1.77
  -5   3  -6  102.94    2.64
  -5   3  -5   28.53    0.84
  -5   3  -5   35.47    1.62
  -5   3  -4   66.71    1.75
  -5   3  -4   85.22    2.57
  -5   3  -3   72.54    1.69
  -5   3  -3   82.39    2.61
  -5   3  -2   89.97    1.35
  -5   3  -2  107.62    3.08
  -5   3  -1    5.63    0.77
  -5   3  -1    5.33    0.40
  -5   3   0  207.26    2.84
  -5   3   0  200.15    4.41
  -5   3   1   16.55    0.91
  -5   3   1   17.18    1.33
  -5   3   2  210.23    2.76
  -5   3   2  211.24    3.58
  -5   3   2  211.06    4.71
  -5   3   3    0.84    0.44
  -5   3   3    0.68    0.23
  -5   3   4   94.52    3.28
  -5   3   5   16.57    1.45
  -5   3   6   43.78    2.37
  -5   3   7   46.29    2.52
  -5   3   8   57.16    2.88
  -5   3   9   63.42    3.10
  -5   3  10   29.06    2.72
  -5   3  10   32.39    2.31
  -5   3  11   54.16    3.83
  -5   3  11   67.15    3.47
  -5   3  12   13.82    2.14
  -5   3  12   14.42    1.69
  -5   3  13   34.63    3.40
  -5   3  13   39.97    2.87
  -5   3  14   -0.43    0.68
  -5   3  15   24.60    3.15
  -5   3  16    0.77    0.93
  -5   4  -8    3.56    0.51
  -5   4  -7   75.20    2.27
  -5   4  -6   14.89    1.07
  -5   4  -5   28.91    1.53
  -5   4  -4  149.37    3.57
  -5   4  -3   74.15    2.59
  -5   4  -2   97.81    3.04
  -5   4  -1  138.99    3.72
  -5   4   0   93.83    3.14
  -5   4   1   45.78    2.26
  -5   4   2  117.88    2.10
  -5   4   2  116.52    3.65
  -5   4   3    0.47    0.15
  -5   4   3    0.60    0.38
  -5   4   4  179.76    4.70
  -5   4   5    3.67    0.77
  -5   4   6  116.67    4.01
  -5   4   7    0.26    0.37
  -5   4   8   57.48    2.97
  -5   4   9    1.45    0.55
  -5   4  10   45.47    3.41
  -5   4  10   52.03    3.04
  -5   4  11   10.92    1.87
  -5   4  11   11.77    1.53
  -5   4  12   20.86    2.54
  -5   4  12   24.29    2.24
  -5   4  13   19.16    2.09
  -5   4  13   14.49    2.25
  -5   4  14   15.64    2.45
  -5   4  15   18.42    2.78
  -5   4  16   10.15    2.12
  -5   5  -7  138.50    3.35
  -5   5  -6    9.65    0.92
  -5   5  -5   93.06    2.90
  -5   5  -4    0.35    0.25
  -5   5  -3   36.86    1.90
  -5   5  -2   44.26    2.15
  -5   5  -1   88.59    3.09
  -5   5   0   80.33    3.04
  -5   5   1  194.29    4.79
  -5   5   2   85.94    3.25
  -5   5   3   89.41    3.39
  -5   5   3   82.50    1.53
  -5   5   4   61.67    2.89
  -5   5   5   12.62    1.38
  -5   5   6   82.30    3.48
  -5   5   7    8.86    1.19
  -5   5   8  106.55    4.22
  -5   5   9    5.98    1.07
  -5   5  10   65.77    4.07
  -5   5  10   70.64    3.66
  -5   5  11    0.66    0.65
  -5   5  11    0.93    0.49
  -5   5  12   32.53    3.16
  -5   5  12   37.68    2.89
  -5   5  13   -0.04    0.59
  -5   5  13    0.00    0.42
  -5   5  14    8.94    1.88
  -5   5  14   11.58    1.79
  -5   5  15    2.43    1.27
  -5   5  16   10.39    2.20
  -5   6  -7   18.35    1.32
  -5   6  -6    5.72    0.79
  -5   6  -5   46.66    2.20
  -5   6  -4   25.00    1.65
  -5   6  -3  101.54    3.37
  -5   6  -2   19.39    1.53
  -5   6  -1   46.02    2.39
  -5   6   0    3.83    0.74
  -5   6   1   95.44    3.51
  -5   6   2   39.80    2.30
  -5   6   3   49.41    2.66
  -5   6   3   47.49    1.26
  -5   6   4   19.18    1.71
  -5   6   5   44.07    2.62
  -5   6   6   15.90    1.63
  -5   6   7   15.70    1.65
  -5   6   8   29.61    2.31
  -5   6   9    8.65    1.32
  -5   6  10   29.41    2.46
  -5   6  10   27.92    2.68
  -5   6  11    7.03    1.44
  -5   6  11    7.70    1.31
  -5   6  12   20.65    2.51
  -5   6  12   22.02    2.32
  -5   6  13   -0.32    0.65
  -5   6  13    0.44    0.57
  -5   6  14   19.92    2.39
  -5   6  14   18.24    2.56
  -5   6  15    0.99    1.01
  -5   6  16   13.23    2.39
  -5   7  -6   53.10    2.48
  -5   7  -5   15.80    1.40
  -5   7  -4   14.28    1.37
  -5   7  -3   71.35    3.01
  -5   7  -2   19.56    1.63
  -5   7  -1   97.89    3.64
  -5   7   0   52.02    2.70
  -5   7   1   14.61    1.47
  -5   7   2   26.37    2.02
  -5   7   3    6.47    1.05
  -5   7   4    0.17    0.37
  -5   7   5   73.13    3.53
  -5   7   6    7.98    1.22
  -5   7   7   60.51    3.33
  -5   7   8   13.42    1.67
  -5   7   9   24.88    2.27
  -5   7  10   11.46    1.79
  -5   7  10    9.35    1.49
  -5   7  11    5.64    1.26
  -5   7  11    6.53    1.31
  -5   7  12    8.20    1.66
  -5   7  12    9.48    1.59
  -5   7  13    5.19    1.26
  -5   7  13    5.42    1.44
  -5   7  14   24.54    2.98
  -5   7  14   25.58    2.73
  -5   7  15    2.45    1.05
  -5   7  15    2.79    1.06
  -5   8  -5   11.16    1.23
  -5   8  -4   86.54    3.49
  -5   8  -3    4.64    0.86
  -5   8  -2   48.86    2.71
  -5   8  -1   18.05    1.68
  -5   8   0   45.78    2.68
  -5   8   1   43.78    2.67
  -5   8   2  151.02    4.99
  -5   8   3   44.74    2.82
  -5   8   4   46.62    2.93
  -5   8   5   64.12    3.45
  -5   8   6    3.34    0.88
  -5   8   7   60.18    3.50
  -5   8   8    0.61    0.51
  -5   8   9   49.39    3.36
  -5   8   9   51.43    3.43
  -5   8  10    1.78    0.81
  -5   8  10    1.29    0.72
  -5   8  11   33.31    3.02
  -5   8  11   35.78    3.06
  -5   8  12   -0.57    0.74
  -5   8  12    0.57    0.61
  -5   8  13   19.69    2.58
  -5   8  13   17.92    2.32
  -5   8  14    2.15    1.21
  -5   8  14    3.57    1.11
  -5   8  15   13.76    2.34
  -5   8  15   11.48    1.95
  -5   9  -5    0.61    0.36
  -5   9  -4   64.48    3.18
  -5   9  -3    4.14    0.89
  -5   9  -2   91.47    3.92
  -5   9  -1    0.05    0.31
  -5   9   0   62.65    3.34
  -5   9   1    3.13    0.85
  -5   9   2   54.67    3.22
  -5   9   3   57.61    3.37
  -5   9   4   67.54    3.65
  -5   9   5   56.45    3.44
  -5   9   6   38.85    2.89
  -5   9   7   31.87    2.70
  -5   9   8   15.39    1.93
  -5   9   9   27.91    2.53
  -5   9   9   29.18    2.71
  -5   9  10    5.00    1.27
  -5   9  10    4.38    1.14
  -5   9  11   22.90    2.53
  -5   9  11   24.46    2.63
  -5   9  12   -0.32    0.71
  -5   9  12   -0.06    0.58
  -5   9  13   14.96    2.21
  -5   9  13   17.23    2.35
  -5   9  14   -0.76    0.96
  -5   9  14    0.38    0.61
  -5   9  15   26.17    3.13
  -5   9  15   29.41    3.20
  -5  10  -4   30.00    2.28
  -5  10  -3    6.64    1.16
  -5  10  -2   47.19    2.98
  -5  10  -1    0.92    0.52
  -5  10   0   81.70    4.01
  -5  10   1    2.24    0.73
  -5  10   2   45.26    3.08
  -5  10   3    0.43    0.47
  -5  10   4   27.88    2.51
  -5  10   5   13.01    1.79
  -5  10   6   67.34    4.03
  -5  10   7   21.46    2.36
  -5  10   8   70.48    3.82
  -5  10   8   65.14    4.11
  -5  10   9   21.39    2.17
  -5  10   9   22.62    2.52
  -5  10  10   28.85    2.66
  -5  10  10   30.66    2.97
  -5  10  11   30.04    2.84
  -5  10  11   31.00    3.04
  -5  10  12    1.59    0.69
  -5  10  12    2.04    0.84
  -5  10  13   22.90    2.80
  -5  10  13   24.02    2.78
  -5  10  14    1.33    1.00
  -5  10  14   -0.81    0.79
  -5  10  15   21.82    2.84
  -5  10  15   23.62    2.98
  -5  11  -4   12.45    1.57
  -5  11  -3   61.41    3.43
  -5  11  -2   15.86    1.80
  -5  11  -1   45.16    3.09
  -5  11   0   29.64    2.56
  -5  11   1   12.71    1.73
  -5  11   2   60.11    3.73
  -5  11   3    5.82    1.28
  -5  11   4   58.61    3.78
  -5  11   5    8.81    1.53
  -5  11   6   37.46    3.10
  -5  11   7    1.24    0.81
  -5  11   8   35.61    3.18
  -5  11   9    2.69    1.09
  -5  11  10   56.80    4.17
  -5  11  11    3.86    1.27
  -5  11  12   46.61    3.98
  -5  11  13    9.42    1.88
  -5  11  14   23.81    2.99
  -5  12  -3   37.31    2.78
  -5  12  -2    3.65    0.95
  -5  12  -1   67.22    3.91
  -5  12   0    4.14    1.07
  -5  12   1   49.30    3.46
  -5  12   2    5.20    1.21
  -5  12   3   16.49    2.08
  -5  12   4   17.33    2.16
  -5  12   5   14.60    2.05
  -5  12   6   25.42    2.72
  -5  12   7   13.62    2.02
  -5  12   8   18.87    2.46
  -5  12   9    3.11    1.12
  -5  12  10   19.31    2.55
  -5  12  11    0.93    0.90
  -5  12  12   18.42    2.60
  -5  13  -2    8.24    1.43
  -5  13  -1   30.18    2.72
  -5  13   0    0.29    0.52
  -5  13   1   41.05    3.27
  -5  13   2    0.59    0.62
  -5  13   3   38.16    3.25
  -5  13   4    0.49    0.57
  -5  13   5   18.21    2.35
  -5  13   6    2.90    1.06
  -5  13   7   25.70    2.85
  -5  13   8   19.12    2.50
  -5  13   9   22.27    2.76
  -5  13  10   12.34    2.04
  -5  13  11    4.39    1.37
  -5  14   0   11.10    1.78
  -5  14   1   17.75    2.20
  -5  14   2    1.85    0.85
  -5  14   3   44.70    3.61
  -5  14   4   -0.49    0.47
  -5  14   5   56.69    4.20
  -5  14   6    0.24    0.56
  -5  14   7   39.85    3.64
  -5  14   8    0.92    0.73
  -5  14   9   25.38    3.01
  -5  15   2   25.73    2.81
  -5  15   3   17.35    2.33
  -5  15   4   25.05    2.86
  -5  15   5   36.90    3.51
  -5  15   6    7.13    1.68
  -4 -19  -9   -1.12    1.26
  -4 -19  -8   44.76    4.01
  -4 -19  -7    7.19    1.83
  -4 -19  -6   44.60    3.94
  -4 -19  -5    4.20    1.43
  -4 -19  -4   16.44    2.55
  -4 -19  -3    4.07    1.52
  -4 -18 -12   18.24    2.82
  -4 -18 -11   11.77    2.32
  -4 -18 -10   23.77    3.04
  -4 -18  -9    8.45    1.91
  -4 -18  -8   13.60    2.24
  -4 -18  -7    0.69    0.95
  -4 -18  -6   31.09    3.18
  -4 -18  -5    2.96    1.23
  -4 -18  -4   56.22    4.14
  -4 -18  -3   16.67    2.44
  -4 -18  -2   57.20    4.26
  -4 -18  -1    9.63    2.19
  -4 -18   0   33.86    3.52
  -4 -18   1    7.09    1.70
  -4 -17 -14    2.19    1.25
  -4 -17 -13   29.99    3.44
  -4 -17 -12    0.46    1.13
  -4 -17 -11   11.33    2.16
  -4 -17 -10   17.57    2.59
  -4 -17  -9    7.53    1.72
  -4 -17  -8   39.57    3.56
  -4 -17  -7   19.26    2.47
  -4 -17  -6   39.21    3.48
  -4 -17  -5   28.12    2.89
  -4 -17  -4   45.94    3.63
  -4 -17  -3   18.22    2.47
  -4 -17  -2   70.84    4.62
  -4 -17  -1    7.25    1.84
  -4 -17   0   78.26    4.88
  -4 -17   1    3.88    1.67
  -4 -17   2   49.99    4.14
  -4 -17   3   -0.34    1.13
  -4 -16 -15   25.85    3.04
  -4 -16 -14    2.35    1.29
  -4 -16 -13   51.22    4.21
  -4 -16 -12    2.12    1.13
  -4 -16 -11   57.70    4.42
  -4 -16 -10    5.22    1.57
  -4 -16  -9   54.22    4.14
  -4 -16  -8    3.37    1.26
  -4 -16  -7   42.35    3.57
  -4 -16  -6   18.11    2.24
  -4 -16  -5   43.75    3.54
  -4 -16  -4   11.46    1.85
  -4 -16  -3   47.40    3.60
  -4 -16  -2   10.85    1.93
  -4 -16  -1   16.64    2.27
  -4 -16   0   38.98    3.55
  -4 -16   1    7.24    1.85
  -4 -16   2   39.77    3.57
  -4 -16   3    1.18    0.96
  -4 -16   4   33.51    3.39
  -4 -16   5   -0.30    1.22
  -4 -16   5    9.17    2.18
  -4 -15 -16   45.02    3.80
  -4 -15 -15    6.43    1.60
  -4 -15 -14   31.26    3.10
  -4 -15 -13   31.81    3.07
  -4 -15 -12   13.54    2.22
  -4 -15 -11   48.38    3.82
  -4 -15 -10    2.75    1.15
  -4 -15  -9   77.50    4.76
  -4 -15  -8   35.00    3.17
  -4 -15  -7   53.50    3.84
  -4 -15  -6   22.70    2.49
  -4 -15  -5   23.99    2.54
  -4 -15  -4   -0.45    0.66
  -4 -15  -3   92.61    4.79
  -4 -15  -2    8.92    1.67
  -4 -15  -1   75.80    4.39
  -4 -15   0   28.83    2.85
  -4 -15   1   45.51    3.66
  -4 -15   2    8.63    1.74
  -4 -15   3   13.09    2.05
  -4 -15   4    9.86    1.67
  -4 -15   5    3.25    1.09
  -4 -15   5   13.88    2.48
  -4 -15   6   25.04    3.04
  -4 -15   7    3.58    1.30
  -4 -14 -17    1.76    0.97
  -4 -14 -16   24.75    2.70
  -4 -14 -15    0.84    0.77
  -4 -14 -14   38.08    3.20
  -4 -14 -13    8.42    1.62
  -4 -14 -12   51.10    3.65
  -4 -14 -11   15.01    2.09
  -4 -14 -10   15.23    2.18
  -4 -14  -9   23.22    2.56
  -4 -14  -8   11.79    1.80
  -4 -14  -7   99.78    5.00
  -4 -14  -6   59.07    3.83
  -4 -14  -5  116.55    5.27
  -4 -14  -4   54.15    3.63
  -4 -14  -3   93.09    4.67
  -4 -14  -2    2.22    0.94
  -4 -14  -1   61.46    3.87
  -4 -14   0    7.15    1.56
  -4 -14   1   73.51    4.35
  -4 -14   2    1.26    0.91
  -4 -14   3   51.30    3.76
  -4 -14   4    1.88    0.91
  -4 -14   5   21.18    2.53
  -4 -14   6    6.15    1.65
  -4 -14   7    7.89    1.72
  -4 -14   8    9.24    1.79
  -4 -13 -18   21.02    2.60
  -4 -13 -17    7.23    1.59
  -4 -13 -16   27.29    2.74
  -4 -13 -15    4.73    1.31
  -4 -13 -14   29.06    2.69
  -4 -13 -13   -0.41    0.69
  -4 -13 -12   41.88    3.13
  -4 -13 -11    1.95    0.81
  -4 -13 -10   76.71    4.23
  -4 -13  -9    9.24    1.59
  -4 -13  -8   53.65    3.62
  -4 -13  -7    8.38    1.49
  -4 -13  -6   37.10    2.96
  -4 -13  -5   99.16    4.78
  -4 -13  -4   19.30    2.11
  -4 -13  -3   83.87    4.24
  -4 -13  -2   24.87    2.31
  -4 -13  -1   30.75    2.56
  -4 -13   0    3.31    1.10
  -4 -13   1   52.03    3.48
  -4 -13   2    2.40    0.98
  -4 -13   3   42.49    3.26
  -4 -13   4   -0.47    0.94
  -4 -13   5   61.41    3.63
  -4 -13   5   42.88    3.42
  -4 -13   6    4.41    1.07
  -4 -13   6    7.17    1.79
  -4 -13   7   22.82    2.65
  -4 -13   8    1.49    0.77
  -4 -13   9   11.12    1.89
  -4 -13  10    7.11    1.48
  -4 -12 -19   10.14    1.74
  -4 -12 -18    3.36    1.10
  -4 -12 -17   26.05    2.63
  -4 -12 -16   13.96    1.91
  -4 -12 -15   35.79    2.91
  -4 -12 -14   20.90    2.24
  -4 -12 -13   33.12    2.71
  -4 -12 -12   13.46    1.75
  -4 -12 -11   11.15    1.55
  -4 -12 -10   46.22    3.04
  -4 -12  -9    2.00    0.97
  -4 -12  -8   79.82    4.20
  -4 -12  -7    1.66    0.85
  -4 -12  -6   55.91    3.46
  -4 -12  -5    0.63    0.62
  -4 -12  -4    9.53    1.49
  -4 -12  -3    8.78    1.47
  -4 -12  -2   32.05    2.49
  -4 -12  -1   81.10    3.97
  -4 -12   0   96.22    4.45
  -4 -12   1   61.29    3.59
  -4 -12   2   41.30    3.06
  -4 -12   3   39.57    3.01
  -4 -12   4    3.80    0.97
  -4 -12   5   31.16    2.53
  -4 -12   5   23.50    2.41
  -4 -12   6   -0.11    0.45
  -4 -12   6    1.10    0.71
  -4 -12   6    1.69    1.14
  -4 -12   7   21.07    2.47
  -4 -12   7   30.59    2.66
  -4 -12   8    1.21    0.56
  -4 -12   8   -0.76    0.91
  -4 -12   9   31.47    3.09
  -4 -12  10    1.35    0.70
  -4 -12  11   26.22    2.92
  -4 -11 -19   13.15    1.95
  -4 -11 -18    0.51    0.55
  -4 -11 -17   20.73    2.28
  -4 -11 -16    1.05    0.71
  -4 -11 -15   25.33    2.37
  -4 -11 -14    9.38    1.42
  -4 -11 -14    8.04    1.13
  -4 -11 -13   33.62    2.62
  -4 -11 -13   34.43    2.18
  -4 -11 -12   17.44    1.85
  -4 -11 -12   16.88    1.51
  -4 -11 -11   40.42    2.71
  -4 -11 -11   41.91    2.28
  -4 -11 -10   20.53    1.90
  -4 -11  -9   30.86    2.38
  -4 -11  -8   68.54    3.57
  -4 -11  -7    1.96    0.83
  -4 -11  -6   81.49    4.02
  -4 -11  -5    1.41    0.63
  -4 -11  -4  151.30    5.23
  -4 -11  -3   25.25    2.18
  -4 -11  -2   60.47    3.28
  -4 -11  -1    0.68    0.71
  -4 -11   0   56.78    3.20
  -4 -11   1   27.64    2.37
  -4 -11   2   76.87    3.92
  -4 -11   3   18.80    2.00
  -4 -11   4   52.40    3.35
  -4 -11   5   25.32    2.43
  -4 -11   5   27.84    2.19
  -4 -11   6   51.49    3.31
  -4 -11   6   45.58    3.34
  -4 -11   6   56.43    3.03
  -4 -11   7   14.80    2.01
  -4 -11   7   17.13    1.97
  -4 -11   8    8.21    1.45
  -4 -11   8    6.24    1.30
  -4 -11   9   15.89    2.10
  -4 -11   9   19.25    2.22
  -4 -11  10    6.62    1.38
  -4 -11  10    7.13    1.54
  -4 -11  11   22.98    2.59
  -4 -11  12    4.00    1.18
  -4 -10 -19   16.76    2.11
  -4 -10 -18    0.95    0.58
  -4 -10 -17   24.07    2.35
  -4 -10 -16    0.48    0.64
  -4 -10 -15   30.78    2.52
  -4 -10 -15   32.26    2.19
  -4 -10 -14    0.45    0.55
  -4 -10 -14    0.92    0.46
  -4 -10 -13   41.39    2.35
  -4 -10 -13   40.57    2.70
  -4 -10 -12    7.14    0.98
  -4 -10 -12    5.50    0.98
  -4 -10 -11   58.10    3.09
  -4 -10 -11   58.90    2.67
  -4 -10 -10   55.73    2.98
  -4 -10 -10   55.17    2.51
  -4 -10  -9  127.54    3.72
  -4 -10  -9  125.99    4.40
  -4 -10  -8   64.32    3.16
  -4 -10  -7  114.93    4.39
  -4 -10  -6   22.26    2.03
  -4 -10  -5   67.59    3.43
  -4 -10  -4   71.05    3.44
  -4 -10  -4   60.09    1.64
  -4 -10  -3   38.00    1.18
  -4 -10  -3   42.97    2.66
  -4 -10  -2  134.99    2.09
  -4 -10  -2  144.25    4.80
  -4 -10  -1   40.89    2.53
  -4 -10   0  142.53    2.29
  -4 -10   0  134.84    4.67
  -4 -10   1   14.58    0.84
  -4 -10   1   17.58    1.98
  -4 -10   2  114.91    2.58
  -4 -10   2  101.10    4.19
  -4 -10   3    1.18    0.48
  -4 -10   3    2.21    0.44
  -4 -10   4   84.38    4.05
  -4 -10   4   92.02    2.83
  -4 -10   5    6.82    1.14
  -4 -10   5    9.62    0.99
  -4 -10   5    8.30    1.16
  -4 -10   6   59.76    2.95
  -4 -10   6   50.90    3.18
  -4 -10   6   46.21    3.18
  -4 -10   6   54.30    2.50
  -4 -10   7    3.66    0.78
  -4 -10   7    3.01    0.89
  -4 -10   7    3.46    0.95
  -4 -10   8   42.96    3.13
  -4 -10   8   43.38    3.19
  -4 -10   9   15.58    2.01
  -4 -10   9   13.43    1.84
  -4 -10  10   24.14    2.52
  -4 -10  10   23.88    2.51
  -4 -10  11    3.18    1.01
  -4 -10  11    3.93    1.11
  -4 -10  12    5.62    1.34
  -4  -9 -20   14.88    2.02
  -4  -9 -19    8.90    1.51
  -4  -9 -18   20.82    2.24
  -4  -9 -17   17.80    2.03
  -4  -9 -16    9.62    1.43
  -4  -9 -16   11.52    1.36
  -4  -9 -15   13.96    1.49
  -4  -9 -15   12.34    1.57
  -4  -9 -14   40.25    2.39
  -4  -9 -14   36.92    2.56
  -4  -9 -13   54.59    2.69
  -4  -9 -13   51.21    2.92
  -4  -9 -12   42.32    2.29
  -4  -9 -12   38.85    2.47
  -4  -9 -11  121.42    3.77
  -4  -9 -11  113.65    4.07
  -4  -9 -10   10.06    1.07
  -4  -9 -10   10.50    1.31
  -4  -9  -9  148.46    4.46
  -4  -9  -9  154.64    4.05
  -4  -9  -8    5.60    0.90
  -4  -9  -8    7.23    0.91
  -4  -9  -7  210.16    5.36
  -4  -9  -7  212.04    4.53
  -4  -9  -6    2.39    0.77
  -4  -9  -5  154.83    4.89
  -4  -9  -4    1.83    0.64
  -4  -9  -3   68.59    1.82
  -4  -9  -3   72.15    3.22
  -4  -9  -2   24.32    1.88
  -4  -9  -1   75.71    3.23
  -4  -9   0   90.03    3.57
  -4  -9   1  188.42    5.20
  -4  -9   2  134.58    2.96
  -4  -9   2  136.55    4.58
  -4  -9   3  128.45    3.19
  -4  -9   3  122.65    4.45
  -4  -9   4   57.62    2.30
  -4  -9   4   53.52    3.01
  -4  -9   5    4.54    0.74
  -4  -9   5    4.66    0.85
  -4  -9   5    3.35    0.76
  -4  -9   6   33.02    2.03
  -4  -9   6   26.62    2.27
  -4  -9   6   30.70    2.46
  -4  -9   6   32.72    2.08
  -4  -9   7    0.46    0.40
  -4  -9   7   -0.27    0.43
  -4  -9   7    0.03    0.50
  -4  -9   7    0.51    0.49
  -4  -9   8   33.05    2.63
  -4  -9   8   27.92    2.51
  -4  -9   8   31.98    2.23
  -4  -9   9    4.69    0.99
  -4  -9   9    3.26    0.97
  -4  -9   9    3.97    0.98
  -4  -9  10   40.78    3.20
  -4  -9  10   46.72    3.02
  -4  -9  10   46.07    3.28
  -4  -9  11    0.31    0.53
  -4  -9  11   -0.08    0.54
  -4  -9  12   30.89    2.85
  -4  -8 -20   17.81    2.22
  -4  -8 -19    0.66    0.56
  -4  -8 -18   40.39    3.04
  -4  -8 -17   -0.46    0.72
  -4  -8 -16   35.66    2.41
  -4  -8 -16   33.21    2.55
  -4  -8 -15    4.87    0.97
  -4  -8 -15    5.62    0.99
  -4  -8 -14   73.55    3.21
  -4  -8 -14   67.47    3.37
  -4  -8 -13   17.57    1.66
  -4  -8 -13   19.18    1.60
  -4  -8 -12   47.97    2.45
  -4  -8 -12   47.47    2.61
  -4  -8 -11   89.02    3.46
  -4  -8 -11   97.62    3.35
  -4  -8 -10   66.05    2.68
  -4  -8 -10   63.35    2.83
  -4  -8  -9   95.10    3.36
  -4  -8  -9   99.46    3.19
  -4  -8  -8   62.79    2.48
  -4  -8  -8   62.11    2.69
  -4  -8  -7   59.70    2.66
  -4  -8  -7   59.91    2.37
  -4  -8  -6    0.02    0.36
  -4  -8  -6    0.54    0.42
  -4  -8  -5  217.43    5.36
  -4  -8  -4   14.62    1.42
  -4  -8  -3  229.19    5.31
  -4  -8  -2    3.14    0.67
  -4  -8  -1  185.40    4.70
  -4  -8   0    0.37    0.41
  -4  -8   1   61.97    1.44
  -4  -8   1   66.25    2.91
  -4  -8   2    3.10    0.84
  -4  -8   3   98.50    3.74
  -4  -8   3  100.16    2.87
  -4  -8   4   22.54    1.64
  -4  -8   4   20.74    1.43
  -4  -8   4   20.30    1.76
  -4  -8   5   90.76    3.19
  -4  -8   5   97.81    3.29
  -4  -8   6   45.09    2.28
  -4  -8   6   45.25    2.40
  -4  -8   6   39.26    2.68
  -4  -8   6   47.23    2.86
  -4  -8   7   24.77    1.71
  -4  -8   7   25.36    1.93
  -4  -8   7   22.04    1.96
  -4  -8   7   22.38    2.14
  -4  -8   8   41.41    2.20
  -4  -8   8   40.40    2.54
  -4  -8   8   39.77    2.70
  -4  -8   8   35.00    2.74
  -4  -8   9    4.01    0.87
  -4  -8   9    2.89    0.90
  -4  -8   9    2.78    0.81
  -4  -8  10   22.21    2.15
  -4  -8  10   19.50    2.22
  -4  -8  10   20.71    2.02
  -4  -8  11    0.14    0.49
  -4  -8  11   -0.14    0.57
  -4  -8  11   -0.07    0.46
  -4  -8  12   12.46    1.81
  -4  -8  12   13.15    1.78
  -4  -7 -17    5.76    1.01
  -4  -7 -16   50.16    2.86
  -4  -7 -15    1.34    0.62
  -4  -7 -14   53.26    2.74
  -4  -7 -13    1.83    0.51
  -4  -7 -12   34.47    2.05
  -4  -7 -12   31.75    2.08
  -4  -7 -11    8.51    1.01
  -4  -7 -11    8.16    1.04
  -4  -7 -10   15.39    1.34
  -4  -7 -10   17.31    1.39
  -4  -7  -9   23.91    1.56
  -4  -7  -9   20.08    1.47
  -4  -7  -8   93.81    2.96
  -4  -7  -8   93.65    3.06
  -4  -7  -7   60.66    2.44
  -4  -7  -7   61.37    2.34
  -4  -7  -6  151.29    3.90
  -4  -7  -6  149.40    3.57
  -4  -7  -5   60.47    2.63
  -4  -7  -5   55.01    2.14
  -4  -7  -4   58.00    2.59
  -4  -7  -3  108.30    3.46
  -4  -7  -2    0.64    0.44
  -4  -7  -1  271.92    5.28
  -4  -7   0    3.79    0.43
  -4  -7   0    3.75    0.71
  -4  -7   1   80.61    1.56
  -4  -7   1   89.20    3.15
  -4  -7   2    2.36    0.50
  -4  -7   3   49.32    2.24
  -4  -7   3   50.16    2.51
  -4  -7   4    5.78    0.77
  -4  -7   4    4.15    0.70
  -4  -7   4    3.97    0.69
  -4  -7   5   56.77    2.39
  -4  -7   5   61.56    2.64
  -4  -7   6   29.92    1.76
  -4  -7   6   30.35    2.00
  -4  -7   6   26.04    2.14
  -4  -7   6   29.62    2.08
  -4  -7   7   47.84    2.65
  -4  -7   7   46.93    2.95
  -4  -7   7   49.42    2.72
  -4  -7   7   49.75    2.27
  -4  -7   8   27.21    2.13
  -4  -7   8   23.80    1.94
  -4  -7   8   25.51    2.29
  -4  -7   8   25.94    1.65
  -4  -7   9   40.29    2.72
  -4  -7   9   37.17    2.92
  -4  -7   9   39.03    2.57
  -4  -7  10   14.94    1.90
  -4  -7  10   17.98    1.83
  -4  -7  10   15.50    1.81
  -4  -7  11   21.55    2.17
  -4  -7  11   21.07    2.39
  -4  -7  11   20.27    1.98
  -4  -7  12   11.73    1.73
  -4  -7  12   12.50    1.62
  -4  -7  13    1.26    0.77
  -4  -7  14   12.13    1.95
  -4  -7  15   -0.44    0.76
  -4  -6 -18    7.30    1.19
  -4  -6 -17   24.41    2.11
  -4  -6 -14   21.62    1.76
  -4  -6 -13    7.01    0.97
  -4  -6 -12   21.43    1.62
  -4  -6 -11    5.98    0.83
  -4  -6 -10   80.78    2.93
  -4  -6 -10   78.13    2.87
  -4  -6  -9   12.57    1.11
  -4  -6  -9   13.09    1.14
  -4  -6  -8  127.75    3.42
  -4  -6  -8  126.87    3.33
  -4  -6  -7    5.44    0.71
  -4  -6  -7    5.12    0.72
  -4  -6  -6   88.41    2.66
  -4  -6  -6   90.30    2.74
  -4  -6  -5   31.38    1.57
  -4  -6  -5   32.02    1.70
  -4  -6  -4  154.64    3.89
  -4  -6  -4  155.68    3.43
  -4  -6  -3    1.12    0.48
  -4  -6  -2    2.62    0.66
  -4  -6  -1   12.12    0.90
  -4  -6   0   14.88    0.77
  -4  -6   0   17.24    1.33
  -4  -6   1  110.21    1.79
  -4  -6   1  112.35    3.24
  -4  -6   2   15.51    1.27
  -4  -6   2   14.53    1.16
  -4  -6   3  123.37    3.27
  -4  -6   3  126.01    3.71
  -4  -6   4   10.91    1.02
  -4  -6   5  132.40    3.93
  -4  -6   5  128.58    4.34
  -4  -6   5  129.29    3.39
  -4  -6   6    0.73    0.43
  -4  -6   6    0.09    0.47
  -4  -6   6    0.33    0.28
  -4  -6   6    0.40    0.47
  -4  -6   7   52.22    2.81
  -4  -6   7   50.50    2.19
  -4  -6   7   51.48    3.03
  -4  -6   7   51.19    2.56
  -4  -6   8   10.09    1.33
  -4  -6   8    9.91    0.98
  -4  -6   8    8.61    1.09
  -4  -6   8    8.54    1.36
  -4  -6   9   72.28    3.66
  -4  -6   9   69.14    3.13
  -4  -6   9   66.90    3.77
  -4  -6  10   13.53    1.71
  -4  -6  10   12.29    1.73
  -4  -6  10   13.30    1.52
  -4  -6  11   52.66    3.63
  -4  -6  11   50.63    2.90
  -4  -6  11   50.65    3.38
  -4  -6  12   14.88    1.69
  -4  -6  12   15.07    1.95
  -4  -6  13   24.46    2.58
  -4  -6  14    8.88    1.70
  -4  -6  15   10.77    1.92
  -4  -5 -12   29.51    1.26
  -4  -5  -9   10.15    1.01
  -4  -5  -8  136.23    3.51
  -4  -5  -8  136.02    3.27
  -4  -5  -7   26.20    1.49
  -4  -5  -7   27.74    1.43
  -4  -5  -6   85.74    2.43
  -4  -5  -6   85.80    2.58
  -4  -5  -5    0.67    0.35
  -4  -5  -5    0.45    0.35
  -4  -5  -4  113.28    3.01
  -4  -5  -4  115.51    2.85
  -4  -5  -3  110.06    2.90
  -4  -5  -3  114.21    2.80
  -4  -5  -2  200.91    3.76
  -4  -5  -1    3.24    0.51
  -4  -5   0  267.99    3.20
  -4  -5   0  265.36    4.36
  -4  -5   0  254.69    4.34
  -4  -5   1   10.00    1.39
  -4  -5   1    3.64    0.58
  -4  -5   2   99.67    2.75
  -4  -5   2  105.29    3.01
  -4  -5   3   68.61    2.54
  -4  -5   3   65.34    2.25
  -4  -5   4   32.40    1.61
  -4  -5   5  101.60    3.71
  -4  -5   5   98.59    2.85
  -4  -5   5  102.55    3.09
  -4  -5   6   19.89    1.32
  -4  -5   6   19.26    1.40
  -4  -5   6   19.88    1.77
  -4  -5   6   21.74    1.71
  -4  -5   7  104.79    3.01
  -4  -5   7  102.41    3.92
  -4  -5   7  101.08    3.29
  -4  -5   7  101.14    4.10
  -4  -5   8   17.92    1.27
  -4  -5   8   18.46    1.47
  -4  -5   8   17.28    1.80
  -4  -5   8   19.74    1.85
  -4  -5   9   89.37    4.09
  -4  -5   9   88.42    2.77
  -4  -5   9   86.50    4.15
  -4  -5   9   88.16    3.31
  -4  -5  10   -0.11    0.51
  -4  -5  10    0.54    0.54
  -4  -5  10    0.20    0.36
  -4  -5  11   37.87    2.95
  -4  -5  11   36.88    2.36
  -4  -5  12    2.71    0.95
  -4  -5  12    2.22    0.67
  -4  -5  13   24.40    2.62
  -4  -5  14    2.87    1.06
  -4  -5  15   27.06    3.01
  -4  -4 -11   85.29    1.89
  -4  -4 -10   28.37    1.15
  -4  -4  -9   80.65    2.01
  -4  -4  -8   45.20    1.55
  -4  -4  -7   40.87    1.59
  -4  -4  -6  226.39    4.16
  -4  -4  -6  229.26    3.55
  -4  -4  -5   97.60    2.63
  -4  -4  -5  102.20    2.34
  -4  -4  -4  264.49    4.16
  -4  -4  -4  261.96    4.00
  -4  -4  -3   51.45    1.71
  -4  -4  -3   56.61    1.90
  -4  -4  -3   55.70    1.85
  -4  -4  -2  274.84    4.12
  -4  -4  -2  276.89    3.81
  -4  -4  -2  270.48    4.08
  -4  -4  -1   13.59    0.89
  -4  -4  -1   13.15    0.93
  -4  -4   0  359.43    4.80
  -4  -4   0  356.89    3.74
  -4  -4   0  367.65    4.57
  -4  -4   1    0.61    0.25
  -4  -4   1    1.05    0.30
  -4  -4   2  278.91    4.36
  -4  -4   2  291.37    4.61
  -4  -4   3   18.41    1.16
  -4  -4   4  120.26    2.98
  -4  -4   5    4.53    0.61
  -4  -4   5    4.72    0.62
  -4  -4   5    4.94    0.85
  -4  -4   6   91.32    2.70
  -4  -4   6   90.59    3.61
  -4  -4   6   88.35    2.62
  -4  -4   7   31.78    2.20
  -4  -4   7   30.22    1.57
  -4  -4   7   30.24    1.64
  -4  -4   7   31.95    2.25
  -4  -4   8   32.12    1.64
  -4  -4   8   34.46    2.46
  -4  -4   8   32.22    1.78
  -4  -4   8   33.26    2.40
  -4  -4   9   35.77    2.64
  -4  -4   9   37.91    1.79
  -4  -4   9   35.51    2.61
  -4  -4   9   35.65    1.95
  -4  -4  10   23.18    2.26
  -4  -4  10   21.20    2.11
  -4  -4  10   21.45    1.62
  -4  -4  11   28.22    2.56
  -4  -4  11   27.71    1.94
  -4  -4  12   17.01    2.11
  -4  -4  12   16.49    1.54
  -4  -4  13   19.39    2.34
  -4  -4  14    1.51    0.96
  -4  -4  15   15.53    2.37
  -4  -4  16    0.75    0.78
  -4  -3 -11   91.11    1.56
  -4  -3 -10    0.35    0.19
  -4  -3  -9  220.06    2.94
  -4  -3  -8    3.06    0.37
  -4  -3  -7  128.43    2.42
  -4  -3  -6   42.15    1.42
  -4  -3  -5   64.80    1.60
  -4  -3  -5   63.61    2.12
  -4  -3  -5   62.53    1.77
  -4  -3  -4   23.22    1.12
  -4  -3  -4   24.08    1.25
  -4  -3  -4   25.70    1.03
  -4  -3  -3   97.78    2.27
  -4  -3  -3   92.84    1.91
  -4  -3  -3   98.74    2.42
  -4  -3  -2  124.79    2.66
  -4  -3  -2  127.31    2.63
  -4  -3  -1  105.47    2.44
  -4  -3  -1  112.98    2.06
  -4  -3  -1  106.76    2.45
  -4  -3   0   99.70    2.43
  -4  -3   0  104.26    2.18
  -4  -3   1   20.70    1.14
  -4  -3   2  228.56    3.84
  -4  -3   3   17.70    1.10
  -4  -3   4  269.70    4.30
  -4  -3   4  272.34    3.72
  -4  -3   5   23.06    1.30
  -4  -3   5   23.99    1.17
  -4  -3   5   25.21    1.75
  -4  -3   6  148.06    3.32
  -4  -3   6  147.70    4.43
  -4  -3   6  146.05    3.06
  -4  -3   7    4.39    0.87
  -4  -3   7    5.21    0.97
  -4  -3   7    4.86    0.64
  -4  -3   7    4.79    0.62
  -4  -3   8   79.00    3.69
  -4  -3   8   78.89    2.52
  -4  -3   8   80.99    3.68
  -4  -3   8   75.52    2.47
  -4  -3   9    1.44    0.66
  -4  -3   9    1.35    0.61
  -4  -3   9    1.27    0.37
  -4  -3   9    1.45    0.48
  -4  -3  10   27.62    2.43
  -4  -3  10   29.33    1.74
  -4  -3  10   29.38    2.43
  -4  -3  10   28.55    1.73
  -4  -3  11   14.95    1.96
  -4  -3  11   14.57    1.30
  -4  -3  12   37.39    3.13
  -4  -3  13   12.32    1.90
  -4  -3  14   23.19    2.69
  -4  -3  15    9.46    1.85
  -4  -3  16    3.48    1.34
  -4  -2 -10    1.85    0.23
  -4  -2  -9  132.23    2.00
  -4  -2  -8    2.08    0.33
  -4  -2  -7  208.35    2.90
  -4  -2  -6   25.74    1.07
  -4  -2  -5  193.65    3.00
  -4  -2  -4    1.76    0.38
  -4  -2  -4    2.01    0.29
  -4  -2  -3  167.27    3.11
  -4  -2  -3  174.00    2.96
  -4  -2  -3  174.92    1.92
  -4  -2  -2  100.80    2.32
  -4  -2  -2  104.99    1.43
  -4  -2  -2  105.69    2.36
  -4  -2  -1  212.53    3.41
  -4  -2  -1  211.71    2.59
  -4  -2  -1  216.21    2.36
  -4  -2  -1  203.73    3.20
  -4  -2   0  181.02    2.14
  -4  -2   0  177.53    2.98
  -4  -2   0  185.42    3.26
  -4  -2   1  219.88    3.62
  -4  -2   2   29.12    1.35
  -4  -2   3   39.61    1.60
  -4  -2   3   41.74    1.12
  -4  -2   4  159.88    3.29
  -4  -2   4  165.96    2.37
  -4  -2   4  168.59    4.11
  -4  -2   5   14.07    1.00
  -4  -2   5   13.53    0.75
  -4  -2   5   14.13    1.29
  -4  -2   6  110.37    2.84
  -4  -2   6  109.21    2.33
  -4  -2   6  111.19    3.74
  -4  -2   7    2.93    0.53
  -4  -2   7    3.28    0.74
  -4  -2   7    3.67    0.49
  -4  -2   8  136.23    4.88
  -4  -2   8  133.37    3.25
  -4  -2   8  134.55    4.56
  -4  -2   8  137.43    3.11
  -4  -2   9    7.83    1.19
  -4  -2   9    8.46    0.85
  -4  -2   9    9.60    1.45
  -4  -2  10   89.28    4.40
  -4  -2  10   90.79    2.89
  -4  -2  10   93.13    3.11
  -4  -2  11   -0.39    0.51
  -4  -2  11    0.14    0.31
  -4  -2  12   50.28    3.63
  -4  -2  13    3.60    1.13
  -4  -2  14   30.97    3.14
  -4  -2  15   11.41    1.98
  -4  -2  16   12.25    2.21
  -4  -1  -8   14.34    0.65
  -4  -1  -7  102.94    1.91
  -4  -1  -6   19.53    0.90
  -4  -1  -5  467.66    4.50
  -4  -1  -4    9.18    0.70
  -4  -1  -4    9.01    0.37
  -4  -1  -3  525.45    5.06
  -4  -1  -2    3.95    0.51
  -4  -1  -2    3.69    0.49
  -4  -1  -1  177.40    3.11
  -4  -1  -1  176.74    2.87
  -4  -1  -1  184.98    2.37
  -4  -1   0    3.33    0.50
  -4  -1   0    4.08    0.31
  -4  -1   0    3.86    0.45
  -4  -1   1  148.15    2.97
  -4  -1   1  144.30    1.38
  -4  -1   2   27.48    1.32
  -4  -1   3  216.30    3.72
  -4  -1   3  208.71    1.64
  -4  -1   4   49.06    1.83
  -4  -1   4   51.79    2.19
  -4  -1   4   50.47    1.03
  -4  -1   5  193.56    3.70
  -4  -1   5  202.32    4.60
  -4  -1   6   32.03    1.53
  -4  -1   6   32.60    1.14
  -4  -1   6   32.35    1.96
  -4  -1   7   83.07    2.04
  -4  -1   7   78.24    3.22
  -4  -1   8   58.04    1.88
  -4  -1   8   54.98    2.85
  -4  -1   8   54.77    3.13
  -4  -1   9   49.13    3.12
  -4  -1   9   46.55    2.21
  -4  -1   9   45.33    2.74
  -4  -1   9   46.91    1.84
  -4  -1  10   64.65    3.81
  -4  -1  10   62.26    2.27
  -4  -1  10   64.57    2.67
  -4  -1  11    6.34    1.35
  -4  -1  11    5.63    0.77
  -4  -1  11    5.75    0.85
  -4  -1  12   56.70    3.89
  -4  -1  13    9.82    1.75
  -4  -1  14   35.82    3.38
  -4  -1  15    3.21    1.32
  -4  -1  16   23.77    2.96
  -4   0  -6  213.13    2.81
  -4   0  -5   27.72    1.10
  -4   0  -5   27.34    0.83
  -4   0  -4   73.01    1.85
  -4   0  -4   70.35    1.03
  -4   0  -3   40.19    1.44
  -4   0  -2   82.36    2.11
  -4   0  -1  163.87    3.04
  -4   0  -1  157.68    2.70
  -4   0   0   41.17    1.30
  -4   0   0   41.78    1.57
  -4   0   0   44.78    0.99
  -4   0   1  408.38    3.97
  -4   0   1  411.35    5.01
  -4   0   2   37.09    1.55
  -4   0   2   39.28    1.59
  -4   0   3  248.79    4.05
  -4   0   3  257.73    4.37
  -4   0   4    0.57    0.28
  -4   0   4    1.09    0.37
  -4   0   5  149.49    1.72
  -4   0   5  157.64    3.94
  -4   0   6    1.10    0.20
  -4   0   6    0.70    0.32
  -4   0   7   93.78    1.96
  -4   0   7   92.79    3.41
  -4   0   8    0.73    0.41
  -4   0   8    0.53    0.32
  -4   0   8    0.84    0.26
  -4   0   9   45.50    3.03
  -4   0   9   46.51    1.71
  -4   0   9   48.98    2.33
  -4   0  10    9.42    1.51
  -4   0  10    9.24    0.84
  -4   0  10   10.65    1.14
  -4   0  11   23.72    1.71
  -4   0  11   24.05    2.47
  -4   0  12   28.54    2.77
  -4   0  13   15.05    2.18
  -4   0  14   21.61    2.66
  -4   0  15   12.62    2.16
  -4   0  16   16.33    2.48
  -4   1  -8  116.75    1.86
  -4   1  -5   -0.06    0.24
  -4   1  -4  126.78    1.91
  -4   1  -3    2.75    0.24
  -4   1  -1   52.72    1.45
  -4   1   0   46.62    1.39
  -4   1   1  114.97    1.98
  -4   1   1  110.24    2.31
  -4   1   2   29.36    1.33
  -4   1   2   31.01    1.00
  -4   1   3  161.02    3.37
  -4   1   4   37.86    1.76
  -4   1   5   24.71    1.54
  -4   1   6    2.24    0.53
  -4   1   6    2.11    0.50
  -4   1   7   67.96    2.88
  -4   1   7   70.38    2.68
  -4   1   8    9.32    1.04
  -4   1   9   42.45    2.94
  -4   1   9   45.09    2.30
  -4   1   9   43.34    1.57
  -4   1  10    1.85    0.51
  -4   1  10    0.75    0.63
  -4   1  10    1.52    0.37
  -4   1  11   70.61    3.09
  -4   1  11   64.61    4.02
  -4   1  12   17.99    2.24
  -4   1  12   17.69    1.61
  -4   1  13   29.31    2.96
  -4   1  14    9.09    1.74
  -4   1  15    6.12    1.61
  -4   1  16   11.79    2.13
  -4   2  -8   67.12    1.40
  -4   2  -7   11.63    0.67
  -4   2  -6   81.05    1.90
  -4   2  -4  193.79    2.97
  -4   2  -3    0.67    0.29
  -4   2   0   54.74    1.37
  -4   2   1    7.83    0.52
  -4   2   1    8.71    0.63
  -4   2   2   15.38    0.65
  -4   2   2   22.62    1.17
  -4   2   3    0.70    0.27
  -4   2   4   75.50    2.42
  -4   2   4   76.67    2.65
  -4   2   5   70.36    2.60
  -4   2   5   70.67    2.53
  -4   2   6  119.73    3.47
  -4   2   7  141.42    3.93
  -4   2   8   18.40    1.48
  -4   2   9   78.60    3.13
  -4   2   9   74.06    3.92
  -4   2  10    0.65    0.61
  -4   2  10    0.33    0.36
  -4   2  11   49.05    3.51
  -4   2  11   53.44    2.83
  -4   2  12    0.65    0.71
  -4   2  12    0.58    0.44
  -4   2  13   27.80    2.95
  -4   2  14    0.99    0.78
  -4   2  15   12.36    2.19
  -4   2  16    0.13    0.82
  -4   3  -8   37.55    1.16
  -4   3  -7   80.21    1.87
  -4   3  -6   66.24    1.83
  -4   3  -5  152.67    2.93
  -4   3  -5  137.77    1.97
  -4   3  -4   44.58    0.88
  -4   3  -4   57.25    1.88
  -4   3  -3   31.72    1.23
  -4   3  -3   36.85    1.57
  -4   3  -2  139.37    2.38
  -4   3  -2  147.20    3.18
  -4   3  -1    0.93    0.14
  -4   3  -1    1.44    0.41
  -4   3   0  133.21    3.24
  -4   3   0  135.89    1.94
  -4   3   1    5.80    0.74
  -4   3   1    5.18    0.47
  -4   3   2  178.58    2.18
  -4   3   2  174.35    2.98
  -4   3   2  175.64    3.92
  -4   3   3    1.74    0.48
  -4   3   4  195.69    4.38
  -4   3   5    2.64    0.57
  -4   3   6   72.44    2.83
  -4   3   7    9.22    1.07
  -4   3   8  122.66    3.92
  -4   3   9   47.76    2.54
  -4   3   9   40.07    2.91
  -4   3  10   39.42    3.01
  -4   3  10   45.52    2.60
  -4   3  11   16.16    2.08
  -4   3  11   17.84    1.69
  -4   3  12   18.49    2.29
  -4   3  12   20.17    1.88
  -4   3  13   21.04    2.53
  -4   3  13   25.75    2.22
  -4   3  14   17.10    2.47
  -4   3  15   15.22    2.37
  -4   3  16    2.85    1.30
  -4   4  -8    0.12    0.13
  -4   4  -7   91.52    2.24
  -4   4  -6    5.65    0.59
  -4   4  -5  145.09    3.09
  -4   4  -4   42.97    1.73
  -4   4  -3  135.32    3.16
  -4   4  -2   51.07    2.00
  -4   4  -1   46.50    1.97
  -4   4   0  100.85    2.96
  -4   4   1   17.63    1.32
  -4   4   2  263.99    5.02
  -4   4   3   15.95    0.56
  -4   4   3   18.45    1.42
  -4   4   4  221.32    4.91
  -4   4   5    5.95    0.86
  -4   4   6  100.38    3.47
  -4   4   7   20.10    1.62
  -4   4   8   57.57    2.82
  -4   4   9    4.35    1.03
  -4   4   9    6.28    1.01
  -4   4  10   70.60    4.03
  -4   4  10   83.52    3.65
  -4   4  11   13.33    1.88
  -4   4  11   16.87    1.74
  -4   4  12   67.12    4.33
  -4   4  12   80.85    3.90
  -4   4  13   19.19    2.46
  -4   4  13   19.95    2.05
  -4   4  14   29.75    3.17
  -4   4  15   19.42    2.67
  -4   4  16   10.15    2.14
  -4   5  -7   44.87    1.74
  -4   5  -6   22.17    1.29
  -4   5  -5   50.60    1.98
  -4   5  -4    0.48    0.27
  -4   5  -3   78.49    2.59
  -4   5  -2    6.15    0.77
  -4   5  -1  198.65    4.28
  -4   5   0   40.97    2.01
  -4   5   1  127.22    3.61
  -4   5   2   43.85    2.18
  -4   5   3  104.57    3.41
  -4   5   4   54.38    2.55
  -4   5   5   29.93    1.95
  -4   5   6  138.45    4.29
  -4   5   7   28.34    2.01
  -4   5   8  101.36    3.92
  -4   5   9   26.27    2.06
  -4   5   9   24.76    2.30
  -4   5  10   67.37    3.42
  -4   5  10   57.83    3.63
  -4   5  11    2.61    0.94
  -4   5  11    3.15    0.83
  -4   5  12   50.17    3.77
  -4   5  12   60.44    3.52
  -4   5  13    1.19    0.86
  -4   5  13    2.14    0.82
  -4   5  14   39.34    3.63
  -4   5  14   42.05    3.17
  -4   5  15    1.31    0.84
  -4   5  16   15.37    2.49
  -4   6  -7   86.64    2.56
  -4   6  -6   53.35    2.17
  -4   6  -5   74.57    2.63
  -4   6  -4   50.74    2.22
  -4   6  -3  100.96    3.16
  -4   6  -2   20.49    1.46
  -4   6  -1  100.52    3.26
  -4   6   0    8.97    1.02
  -4   6   1  122.11    3.80
  -4   6   2   28.19    1.89
  -4   6   3  196.87    5.01
  -4   6   4    0.77    0.43
  -4   6   5  118.55    4.08
  -4   6   6    8.51    1.17
  -4   6   7   51.13    2.81
  -4   6   8   17.08    1.68
  -4   6   9   27.17    2.42
  -4   6   9   27.86    2.22
  -4   6  10   51.09    3.41
  -4   6  10   49.32    3.07
  -4   6  11   51.42    3.60
  -4   6  11   52.65    3.30
  -4   6  12   40.32    3.36
  -4   6  12   42.99    3.10
  -4   6  13   16.08    2.25
  -4   6  13   16.48    2.02
  -4   6  14   15.82    2.36
  -4   6  14   15.41    2.05
  -4   6  15   -0.15    0.84
  -4   6  16   11.17    2.16
  -4   7  -6   38.61    1.96
  -4   7  -5   20.10    1.49
  -4   7  -4   84.13    3.08
  -4   7  -3   42.75    2.25
  -4   7  -2   81.41    3.12
  -4   7  -1   59.92    2.71
  -4   7   0  109.44    3.74
  -4   7   1   96.46    3.56
  -4   7   2   13.50    1.39
  -4   7   3   98.11    3.74
  -4   7   4    1.09    0.47
  -4   7   5   78.83    3.51
  -4   7   6   -0.06    0.34
  -4   7   7   48.05    2.87
  -4   7   8   -0.26    0.46
  -4   7   9   27.00    2.40
  -4   7   9   27.38    2.30
  -4   7  10   10.89    1.64
  -4   7  10   10.21    1.50
  -4   7  11   31.49    2.85
  -4   7  11   29.40    2.60
  -4   7  12   25.01    2.64
  -4   7  12   27.73    2.60
  -4   7  13   28.19    2.91
  -4   7  13   34.10    2.97
  -4   7  14   15.67    2.37
  -4   7  14   16.54    2.13
  -4   7  15    8.29    1.83
  -4   7  15    7.80    1.57
  -4   7  16    9.42    1.84
  -4   8  -6   60.19    2.57
  -4   8  -5   10.70    1.15
  -4   8  -4   46.16    2.44
  -4   8  -3    0.16    0.27
  -4   8  -2   67.81    3.06
  -4   8  -1    4.81    0.90
  -4   8   0  107.66    3.92
  -4   8   1   34.51    2.31
  -4   8   2  108.76    4.07
  -4   8   3   20.46    1.80
  -4   8   4   26.62    2.10
  -4   8   5    4.28    0.93
  -4   8   6    3.17    0.83
  -4   8   7   32.25    2.52
  -4   8   8    8.18    1.32
  -4   8   9   69.59    3.78
  -4   8   9   72.71    3.95
  -4   8  10    2.78    0.90
  -4   8  10    2.49    0.83
  -4   8  11   36.44    3.04
  -4   8  11   36.94    3.01
  -4   8  12    1.31    0.78
  -4   8  12    1.54    0.77
  -4   8  13   18.43    2.40
  -4   8  13   20.20    2.42
  -4   8  14    4.30    1.28
  -4   8  14    3.58    1.08
  -4   8  15   15.08    2.31
  -4   8  15   12.71    2.00
  -4   8  16    4.74    1.43
  -4   9  -5   24.10    1.79
  -4   9  -4   88.57    3.54
  -4   9  -3   21.62    1.81
  -4   9  -2   55.05    2.93
  -4   9  -1    0.52    0.47
  -4   9   0   27.61    2.15
  -4   9   1    1.55    0.59
  -4   9   2   39.65    2.62
  -4   9   3   15.13    1.68
  -4   9   4  104.27    4.40
  -4   9   5    6.33    1.18
  -4   9   6  152.40    5.55
  -4   9   7    6.50    1.27
  -4   9   8   45.25    2.91
  -4   9   8   44.96    3.16
  -4   9   9   34.68    2.66
  -4   9   9   33.51    2.83
  -4   9  10    9.57    1.57
  -4   9  10    9.34    1.49
  -4   9  11   44.63    3.33
  -4   9  11   45.27    3.44
  -4   9  12    7.27    1.44
  -4   9  12    8.22    1.58
  -4   9  13   25.13    2.73
  -4   9  13   24.33    2.70
  -4   9  14    2.92    1.06
  -4   9  14    3.90    1.17
  -4   9  15   14.57    2.31
  -4   9  15   15.15    2.25
  -4   9  16   -0.24    0.93
  -4  10  -4   12.55    1.40
  -4  10  -3   30.15    2.21
  -4  10  -2   48.79    2.90
  -4  10  -1   23.52    2.05
  -4  10   0   80.20    3.83
  -4  10   1    7.62    1.23
  -4  10   2   91.09    4.19
  -4  10   3    7.10    1.24
  -4  10   4   78.60    4.03
  -4  10   5    8.14    1.37
  -4  10   6   95.71    4.60
  -4  10   7   20.96    1.91
  -4  10   7   22.09    2.27
  -4  10   8   69.30    3.55
  -4  10   8   63.91    3.91
  -4  10   9    3.94    0.96
  -4  10   9    5.54    1.23
  -4  10  10   33.55    3.00
  -4  10  10   35.93    2.84
  -4  10  11   15.22    1.96
  -4  10  11   14.72    2.08
  -4  10  12   26.00    2.65
  -4  10  12   24.06    2.70
  -4  10  13   24.00    2.76
  -4  10  13   24.32    2.63
  -4  10  14   15.49    2.26
  -4  10  14   16.11    2.35
  -4  10  15   34.06    3.41
  -4  10  15   35.20    3.46
  -4  10  16    7.48    1.73
  -4  10  16    7.00    1.62
  -4  11  -3   36.64    2.57
  -4  11  -2    3.64    0.93
  -4  11  -1   36.16    2.65
  -4  11   0   25.29    2.26
  -4  11   1   51.44    3.29
  -4  11   2   35.88    2.77
  -4  11   3   41.13    3.02
  -4  11   4   47.90    3.29
  -4  11   5    7.61    1.43
  -4  11   6   25.46    2.52
  -4  11   7    4.17    1.11
  -4  11   8   29.47    2.82
  -4  11   9    4.67    1.17
  -4  11  10   71.81    4.56
  -4  11  11    0.57    0.60
  -4  11  11   -0.03    0.59
  -4  11  12   56.62    3.81
  -4  11  12   57.72    4.26
  -4  11  13   -0.01    0.55
  -4  11  13    0.16    0.57
  -4  11  14   31.53    3.31
  -4  11  15    9.33    1.94
  -4  12  -2    1.24    0.64
  -4  12  -1   53.75    3.33
  -4  12   0    0.95    0.64
  -4  12   1   46.30    3.23
  -4  12   2    3.20    0.89
  -4  12   3   38.40    3.04
  -4  12   4   15.46    1.98
  -4  12   5   49.20    3.57
  -4  12   6   30.15    2.86
  -4  12   7   52.86    3.82
  -4  12   8   16.60    2.21
  -4  12   9   16.49    2.27
  -4  12  10   17.18    2.32
  -4  12  11   -0.06    0.66
  -4  12  12   26.98    3.03
  -4  12  13    0.96    0.76
  -4  12  14   17.26    2.55
  -4  13   0    5.83    1.22
  -4  13   1   64.86    3.92
  -4  13   2    5.11    1.21
  -4  13   3   47.66    3.51
  -4  13   4    0.71    0.64
  -4  13   5   37.51    3.20
  -4  13   6    0.37    0.62
  -4  13   7   33.43    3.12
  -4  13   8    5.21    1.35
  -4  13   9   39.15    3.51
  -4  13  10    3.11    1.11
  -4  13  11   19.32    2.59
  -4  13  12    2.32    0.99
  -4  13  13    0.64    0.53
  -4  14   1   14.61    1.96
  -4  14   2   10.83    1.75
  -4  14   3   25.26    2.60
  -4  14   4    4.16    1.14
  -4  14   5   25.02    2.74
  -4  14   6    4.96    1.31
  -4  14   7   18.21    2.40
  -4  14   8    0.20    0.51
  -4  14   9   18.83    2.50
  -4  14  10    1.74    0.86
  -4  14  11   39.03    3.73
  -4  15   4   11.11    1.88
  -4  15   5   29.53    3.02
  -4  15   6   15.96    2.28
  -4  15   7   34.83    3.39
  -4  15   8   13.01    2.18
  -4  15   9   30.82    3.28
  -3 -19  -8   42.59    3.95
  -3 -19  -7   -0.11    0.90
  -3 -19  -6   50.34    4.20
  -3 -19  -5    1.91    1.30
  -3 -19  -4   45.15    3.91
  -3 -19  -3    5.01    1.65
  -3 -18 -11   20.17    2.94
  -3 -18 -10    4.39    1.56
  -3 -18  -9   14.30    2.45
  -3 -18  -8    9.59    1.93
  -3 -18  -7    3.24    1.24
  -3 -18  -6   35.03    3.42
  -3 -18  -5    1.32    0.92
  -3 -18  -4   66.33    4.52
  -3 -18  -3    2.82    1.45
  -3 -18  -2   45.53    3.89
  -3 -18  -1    7.46    1.98
  -3 -18   0   30.04    3.36
  -3 -18   1    5.04    1.74
  -3 -17 -13   15.67    2.58
  -3 -17 -12    0.26    1.08
  -3 -17 -11   26.25    3.23
  -3 -17 -10    3.50    1.51
  -3 -17  -9   19.91    2.82
  -3 -17  -8   15.62    2.34
  -3 -17  -7   21.44    2.56
  -3 -17  -6   11.36    1.94
  -3 -17  -5   10.75    1.88
  -3 -17  -4   25.14    2.74
  -3 -17  -3   12.18    2.16
  -3 -17  -2   52.43    4.04
  -3 -17  -1   12.50    2.11
  -3 -17   0   56.84    4.23
  -3 -17   1    6.66    1.82
  -3 -17   2   24.07    2.95
  -3 -17   3   -1.01    1.09
  -3 -16 -15   26.40    3.06
  -3 -16 -14    8.93    2.09
  -3 -16 -13   29.74    3.23
  -3 -16 -12    7.59    1.90
  -3 -16 -11   58.71    4.50
  -3 -16 -10   10.06    2.08
  -3 -16  -9   52.77    4.19
  -3 -16  -8    1.02    0.90
  -3 -16  -7   61.08    4.30
  -3 -16  -6    8.51    1.57
  -3 -16  -5   61.33    4.20
  -3 -16  -4    2.31    1.06
  -3 -16  -3   46.67    3.54
  -3 -16  -2    3.82    1.30
  -3 -16  -1   32.52    3.12
  -3 -16   0   23.34    2.85
  -3 -16   1   22.70    2.94
  -3 -16   2   45.66    3.88
  -3 -16   3   10.20    1.79
  -3 -16   4   35.07    3.40
  -3 -16   5    4.95    1.18
  -3 -16   5   13.04    2.47
  -3 -15 -16   23.20    2.82
  -3 -15 -15    5.13    1.43
  -3 -15 -14   21.51    2.64
  -3 -15 -13   14.59    2.13
  -3 -15 -12   30.76    3.07
  -3 -15 -11   21.41    2.66
  -3 -15 -10   46.91    3.78
  -3 -15  -9   29.73    3.07
  -3 -15  -8   38.12    3.37
  -3 -15  -7   48.77    3.75
  -3 -15  -6   21.02    2.46
  -3 -15  -5   58.40    3.92
  -3 -15  -4    0.05    0.78
  -3 -15  -3   79.91    4.53
  -3 -15  -2    1.63    0.98
  -3 -15  -1   54.77    3.78
  -3 -15   0    2.10    1.12
  -3 -15   1   40.38    3.41
  -3 -15   2    9.96    2.00
  -3 -15   3   17.70    2.35
  -3 -15   4   22.41    2.62
  -3 -15   5   31.32    3.33
  -3 -15   5   22.26    2.64
  -3 -15   6   16.88    2.29
  -3 -15   6   25.75    3.06
  -3 -15   7   18.80    2.73
  -3 -14 -17    2.17    1.26
  -3 -14 -16   31.85    3.12
  -3 -14 -15    2.19    1.05
  -3 -14 -14   35.73    3.12
  -3 -14 -13    3.25    1.21
  -3 -14 -12   43.12    3.39
  -3 -14 -11    1.06    0.81
  -3 -14 -10   35.62    3.17
  -3 -14  -9    7.76    1.66
  -3 -14  -8   36.12    3.13
  -3 -14  -7   35.32    3.09
  -3 -14  -6   48.07    3.49
  -3 -14  -5   42.83    3.33
  -3 -14  -4   42.43    3.23
  -3 -14  -3   39.42    3.11
  -3 -14  -2   10.50    1.68
  -3 -14  -1   47.52    3.41
  -3 -14   0    2.64    0.99
  -3 -14   1   84.39    4.59
  -3 -14   2    7.94    1.72
  -3 -14   3   43.13    3.46
  -3 -14   4   -0.64    0.90
  -3 -14   5   34.16    3.40
  -3 -14   5   18.39    2.29
  -3 -14   6    3.33    1.40
  -3 -14   6    0.00    1.24
  -3 -14   7   23.48    2.86
  -3 -14   8   10.94    2.02
  -3 -13 -18    5.69    1.47
  -3 -13 -17   18.14    2.39
  -3 -13 -16   13.01    2.04
  -3 -13 -15   14.08    2.03
  -3 -13 -14   35.77    3.02
  -3 -13 -13    6.36    1.44
  -3 -13 -12   79.90    4.32
  -3 -13 -11    9.52    1.59
  -3 -13 -10   52.68    3.48
  -3 -13  -9    1.01    0.82
  -3 -13  -8   47.14    3.34
  -3 -13  -7    4.18    1.06
  -3 -13  -6   59.27    3.82
  -3 -13  -5   24.93    2.74
  -3 -13  -4  104.80    4.80
  -3 -13  -3   55.11    3.51
  -3 -13  -2  187.39    6.35
  -3 -13  -1   28.36    2.49
  -3 -13   0   23.43    2.31
  -3 -13   1   55.19    3.57
  -3 -13   2    6.23    1.54
  -3 -13   3   52.88    3.66
  -3 -13   4    6.50    1.29
  -3 -13   5   46.76    3.59
  -3 -13   6   10.79    2.02
  -3 -13   6    4.34    1.00
  -3 -13   7   28.17    2.98
  -3 -13   8   -1.92    1.05
  -3 -13   9   11.75    2.03
  -3 -13  10    1.92    0.86
  -3 -12 -18    0.11    0.70
  -3 -12 -17   32.26    2.93
  -3 -12 -16    4.92    1.20
  -3 -12 -15   45.62    3.33
  -3 -12 -14   13.56    1.85
  -3 -12 -13   20.37    2.21
  -3 -12 -12   13.42    1.84
  -3 -12 -11   29.08    2.44
  -3 -12 -10   21.92    2.10
  -3 -12  -9   31.71    2.60
  -3 -12  -8   25.39    2.34
  -3 -12  -7   27.40    2.42
  -3 -12  -6   73.56    4.01
  -3 -12  -5    5.11    1.15
  -3 -12  -4   58.88    3.51
  -3 -12  -3    7.83    1.34
  -3 -12  -2   89.30    4.19
  -3 -12  -1   59.10    3.39
  -3 -12   0   45.99    3.13
  -3 -12   1   32.70    2.83
  -3 -12   2   21.70    2.32
  -3 -12   3    5.17    1.24
  -3 -12   4    7.69    1.36
  -3 -12   5   40.07    3.19
  -3 -12   5   46.40    2.90
  -3 -12   6   11.58    1.68
  -3 -12   6   14.29    2.05
  -3 -12   6   17.73    1.87
  -3 -12   7   43.70    2.98
  -3 -12   7   33.26    3.06
  -3 -12   8    7.19    1.47
  -3 -12   9   17.22    2.30
  -3 -12  10   -0.79    0.97
  -3 -12  11   13.17    2.08
  -3 -11 -19    7.99    1.56
  -3 -11 -18    8.25    1.57
  -3 -11 -17   26.13    2.57
  -3 -11 -16    1.27    0.66
  -3 -11 -15   54.91    3.49
  -3 -11 -14   -0.54    0.79
  -3 -11 -13   48.60    3.13
  -3 -11 -13   46.11    2.29
  -3 -11 -12    1.13    0.78
  -3 -11 -11   24.53    2.19
  -3 -11 -10    2.17    0.89
  -3 -11  -9    7.56    1.21
  -3 -11  -8   11.48    1.52
  -3 -11  -7   31.92    2.47
  -3 -11  -6   53.39    3.23
  -3 -11  -5   36.45    2.76
  -3 -11  -4   45.42    2.97
  -3 -11  -3   13.45    1.69
  -3 -11  -2   28.00    2.31
  -3 -11  -1    1.64    0.68
  -3 -11   0    5.72    1.12
  -3 -11   1   20.22    2.04
  -3 -11   2   67.34    3.71
  -3 -11   3    6.44    1.28
  -3 -11   4   53.54    3.38
  -3 -11   5    3.26    0.87
  -3 -11   5    4.85    1.00
  -3 -11   6   23.76    2.13
  -3 -11   6   19.71    2.35
  -3 -11   6   20.16    2.18
  -3 -11   7   28.15    2.36
  -3 -11   7   24.09    2.48
  -3 -11   8    5.59    1.11
  -3 -11   8    4.05    1.10
  -3 -11   9   22.55    2.25
  -3 -11   9   20.00    2.40
  -3 -11  10    2.14    0.86
  -3 -11  11   15.20    2.18
  -3 -11  12    1.87    0.86
  -3 -10 -19    3.30    0.95
  -3 -10 -18   10.25    1.73
  -3 -10 -17    6.48    1.29
  -3 -10 -16   12.66    1.66
  -3 -10 -15    8.13    1.34
  -3 -10 -14    3.06    0.87
  -3 -10 -14    3.26    0.71
  -3 -10 -13   49.06    2.40
  -3 -10 -13   46.75    2.92
  -3 -10 -12    0.14    0.46
  -3 -10 -12    0.01    0.29
  -3 -10 -11   79.62    3.64
  -3 -10 -11   77.33    2.84
  -3 -10 -10    3.80    0.72
  -3 -10 -10    3.87    0.93
  -3 -10  -9   92.28    3.78
  -3 -10  -8    5.02    0.87
  -3 -10  -7   56.42    2.96
  -3 -10  -6   22.02    2.06
  -3 -10  -5   95.64    2.10
  -3 -10  -5  104.88    4.30
  -3 -10  -4   68.51    3.45
  -3 -10  -3   86.35    3.82
  -3 -10  -2   63.37    3.28
  -3 -10  -1  122.07    4.41
  -3 -10   0   53.11    2.94
  -3 -10   1   37.60    0.89
  -3 -10   1   56.49    3.31
  -3 -10   2   56.83    1.49
  -3 -10   2   53.23    3.08
  -3 -10   3    2.71    0.43
  -3 -10   3    1.92    0.72
  -3 -10   4   89.27    2.53
  -3 -10   4   86.37    4.06
  -3 -10   5   -0.78    0.88
  -3 -10   5    0.24    0.26
  -3 -10   5    0.15    0.36
  -3 -10   6   97.96    4.54
  -3 -10   6   88.57    3.95
  -3 -10   7    2.14    0.64
  -3 -10   7    2.59    0.76
  -3 -10   7    2.99    0.98
  -3 -10   8   32.75    2.60
  -3 -10   8   30.54    2.75
  -3 -10   9    1.95    0.85
  -3 -10   9    2.22    0.72
  -3 -10  10   19.66    2.18
  -3 -10  10   19.36    2.33
  -3 -10  11   22.89    2.57
  -3 -10  12   12.09    1.92
  -3 -10  13   17.36    2.34
  -3  -9 -19   -1.03    0.98
  -3  -9 -18    4.87    1.11
  -3  -9 -17    9.16    1.44
  -3  -9 -16   11.22    1.57
  -3  -9 -15   20.15    2.00
  -3  -9 -14   18.29    1.52
  -3  -9 -14   15.77    1.68
  -3  -9 -13   40.34    2.65
  -3  -9 -13   42.50    2.22
  -3  -9 -12   24.46    1.66
  -3  -9 -12   22.41    1.93
  -3  -9 -11   49.49    2.27
  -3  -9 -11   46.80    2.68
  -3  -9 -10   16.54    1.57
  -3  -9 -10   18.71    1.38
  -3  -9  -9  120.18    4.08
  -3  -9  -9  126.55    3.41
  -3  -9  -8    3.51    0.65
  -3  -9  -8    4.41    0.93
  -3  -9  -7  186.10    4.96
  -3  -9  -6    0.36    0.47
  -3  -9  -5  198.11    5.45
  -3  -9  -4    5.29    0.47
  -3  -9  -4    5.28    1.01
  -3  -9  -3  123.25    1.79
  -3  -9  -3  146.48    4.68
  -3  -9  -2   15.64    1.56
  -3  -9  -1  146.47    4.58
  -3  -9   0   66.98    1.17
  -3  -9   0   66.28    3.10
  -3  -9   1  170.56    2.39
  -3  -9   1  154.17    4.75
  -3  -9   2   62.46    3.10
  -3  -9   2   68.74    1.79
  -3  -9   3  154.77    4.97
  -3  -9   3  163.34    3.14
  -3  -9   4   13.10    1.00
  -3  -9   4   11.08    1.35
  -3  -9   5   19.34    1.34
  -3  -9   5   17.35    1.65
  -3  -9   5   17.20    1.75
  -3  -9   6   37.13    2.01
  -3  -9   6   33.04    2.59
  -3  -9   6   36.96    2.17
  -3  -9   7   10.47    1.43
  -3  -9   7   11.48    1.24
  -3  -9   7   10.64    1.17
  -3  -9   7    8.88    1.39
  -3  -9   8   57.44    3.35
  -3  -9   8   67.80    3.13
  -3  -9   8   66.19    3.78
  -3  -9   9    6.02    1.04
  -3  -9   9    3.72    1.01
  -3  -9   9    4.95    1.05
  -3  -9  10   53.50    3.58
  -3  -9  10   45.65    3.22
  -3  -9  11    1.76    0.84
  -3  -9  12   44.06    3.46
  -3  -9  13    2.28    0.98
  -3  -8 -15    1.63    0.55
  -3  -8 -14   85.85    3.29
  -3  -8 -13   22.24    1.65
  -3  -8 -13   19.67    1.79
  -3  -8 -12  103.47    3.37
  -3  -8 -12   93.90    3.77
  -3  -8 -11    0.84    0.39
  -3  -8 -11    1.22    0.45
  -3  -8 -10   70.02    3.02
  -3  -8 -10   77.50    2.70
  -3  -8  -9   22.27    1.66
  -3  -8  -9   21.50    1.41
  -3  -8  -8   64.99    2.35
  -3  -8  -8   64.16    2.75
  -3  -8  -7   73.42    2.89
  -3  -8  -7   70.07    2.38
  -3  -8  -6   31.12    1.90
  -3  -8  -5  133.36    4.08
  -3  -8  -4   75.70    1.83
  -3  -8  -4   77.06    3.23
  -3  -8  -3  295.99    6.24
  -3  -8  -3  281.68    3.13
  -3  -8  -2   47.37    1.17
  -3  -8  -2   46.97    2.48
  -3  -8  -1  166.33    4.58
  -3  -8   0    0.60    0.52
  -3  -8   1   85.73    1.85
  -3  -8   1   82.32    3.27
  -3  -8   2   24.26    1.15
  -3  -8   2   22.68    1.84
  -3  -8   3  120.84    2.83
  -3  -8   3  113.22    3.99
  -3  -8   4   29.53    1.56
  -3  -8   4   25.70    1.96
  -3  -8   5  130.06    3.54
  -3  -8   5  118.38    4.14
  -3  -8   5  127.09    4.50
  -3  -8   6    6.91    0.90
  -3  -8   6    7.72    1.30
  -3  -8   6    6.42    1.06
  -3  -8   6    6.60    0.89
  -3  -8   7   40.10    2.25
  -3  -8   7   42.63    2.10
  -3  -8   7   35.57    2.52
  -3  -8   7   39.66    2.66
  -3  -8   8    7.65    1.11
  -3  -8   8    8.07    1.28
  -3  -8   8    5.49    1.09
  -3  -8   9    1.91    0.82
  -3  -8   9    3.26    0.83
  -3  -8   9    3.00    0.83
  -3  -8  10   26.53    2.46
  -3  -8  10   34.49    2.71
  -3  -8  10   33.07    2.50
  -3  -8  11   17.43    1.95
  -3  -8  11   17.05    1.97
  -3  -8  12   26.33    2.51
  -3  -8  12   29.66    2.68
  -3  -8  13    2.98    0.99
  -3  -7 -16   45.43    2.63
  -3  -7 -15   40.09    2.37
  -3  -7 -14   40.95    2.31
  -3  -7 -13   18.04    1.49
  -3  -7 -12   95.78    3.25
  -3  -7 -11    0.26    0.24
  -3  -7 -10  189.91    4.24
  -3  -7 -10  180.90    4.65
  -3  -7  -9   10.93    1.13
  -3  -7  -9   10.30    0.96
  -3  -7  -8  149.17    3.48
  -3  -7  -8  144.60    3.86
  -3  -7  -7   33.73    1.62
  -3  -7  -7   33.06    1.84
  -3  -7  -6  128.23    3.51
  -3  -7  -6  124.07    3.02
  -3  -7  -5   10.25    0.91
  -3  -7  -5    9.09    1.01
  -3  -7  -4  135.98    3.95
  -3  -7  -3   29.36    2.01
  -3  -7  -3   27.25    1.07
  -3  -7  -2  155.23    4.19
  -3  -7  -1  134.65    3.84
  -3  -7   0   62.84    2.61
  -3  -7   1  110.26    3.48
  -3  -7   2    8.12    0.71
  -3  -7   2    8.33    1.10
  -3  -7   3   81.01    2.38
  -3  -7   3   78.45    3.13
  -3  -7   4   10.54    0.96
  -3  -7   4    9.63    1.13
  -3  -7   5   67.50    3.07
  -3  -7   5   69.45    2.62
  -3  -7   5   65.80    3.03
  -3  -7   5   68.10    2.54
  -3  -7   6   27.68    1.63
  -3  -7   6   27.65    1.80
  -3  -7   6   26.09    2.02
  -3  -7   6   26.00    1.99
  -3  -7   7  146.71    4.36
  -3  -7   7  144.41    4.70
  -3  -7   7  150.17    3.69
  -3  -7   7  137.04    4.76
  -3  -7   8    0.44    0.46
  -3  -7   8    0.51    0.35
  -3  -7   8   -0.17    0.45
  -3  -7   8   -0.04    0.40
  -3  -7   9   59.65    3.44
  -3  -7   9   66.82    3.42
  -3  -7   9   64.02    3.23
  -3  -7  10    5.40    1.06
  -3  -7  10    4.19    1.06
  -3  -7  10    4.95    1.05
  -3  -7  11   14.02    1.73
  -3  -7  11   16.33    1.89
  -3  -7  12    9.64    1.58
  -3  -7  12   10.57    1.58
  -3  -7  13   11.23    1.73
  -3  -7  13   10.61    1.66
  -3  -7  14   19.45    2.42
  -3  -7  15    3.99    1.20
  -3  -6 -13   61.31    2.75
  -3  -6 -12   84.04    3.09
  -3  -6 -11    9.47    0.99
  -3  -6 -10   70.83    2.59
  -3  -6  -9    4.20    0.62
  -3  -6  -8   94.17    2.75
  -3  -6  -8   93.89    2.93
  -3  -6  -7    0.50    0.31
  -3  -6  -7    0.63    0.31
  -3  -6  -6   82.82    2.39
  -3  -6  -6   82.79    2.62
  -3  -6  -5    2.15    0.45
  -3  -6  -5    2.83    0.61
  -3  -6  -4  138.02    3.56
  -3  -6  -4  121.74    2.80
  -3  -6  -3   11.29    0.76
  -3  -6  -3   14.84    1.42
  -3  -6  -2   36.76    1.90
  -3  -6  -1    2.90    0.65
  -3  -6   0   36.89    1.89
  -3  -6   1  136.80    3.58
  -3  -6   2   63.06    2.50
  -3  -6   3  158.02    4.12
  -3  -6   4   44.28    1.95
  -3  -6   4   41.07    1.84
  -3  -6   4   40.68    2.17
  -3  -6   5   37.31    1.75
  -3  -6   5   41.90    2.07
  -3  -6   5   38.30    2.25
  -3  -6   6    4.67    0.79
  -3  -6   6    3.13    0.53
  -3  -6   6    4.77    0.94
  -3  -6   6    4.34    0.81
  -3  -6   7   40.45    1.82
  -3  -6   7   41.17    2.36
  -3  -6   7   39.59    2.53
  -3  -6   7   41.43    2.36
  -3  -6   8    1.17    0.59
  -3  -6   8    1.25    0.41
  -3  -6   8    1.00    0.54
  -3  -6   8    1.32    0.55
  -3  -6   9   81.30    3.68
  -3  -6   9   79.05    3.87
  -3  -6   9   83.19    3.57
  -3  -6  10    3.49    0.94
  -3  -6  10    3.58    1.02
  -3  -6  10    4.01    0.86
  -3  -6  11   57.86    3.46
  -3  -6  11   59.16    3.25
  -3  -6  12    1.20    0.69
  -3  -6  12    0.07    0.42
  -3  -6  13   20.23    2.07
  -3  -6  13   20.15    2.33
  -3  -6  14    3.02    1.05
  -3  -6  15   12.55    2.03
  -3  -6  16    7.02    1.63
  -3  -5  -8    5.68    0.67
  -3  -5  -7   56.07    2.05
  -3  -5  -7   58.36    2.06
  -3  -5  -6   45.33    1.75
  -3  -5  -6   43.85    1.75
  -3  -5  -5   37.14    1.54
  -3  -5  -5   38.04    1.62
  -3  -5  -4  230.03    3.98
  -3  -5  -4  222.46    3.63
  -3  -5  -3   10.13    0.96
  -3  -5  -3   10.12    0.81
  -3  -5  -2   98.63    2.80
  -3  -5  -1    4.78    0.68
  -3  -5   0  216.73    4.02
  -3  -5   1    1.20    0.17
  -3  -5   1    2.49    0.66
  -3  -5   2   12.25    1.06
  -3  -5   3   32.19    1.50
  -3  -5   3   31.65    1.72
  -3  -5   4   79.57    2.35
  -3  -5   5   64.80    2.13
  -3  -5   5   64.29    2.58
  -3  -5   5   65.39    2.83
  -3  -5   5   66.93    2.57
  -3  -5   6   67.05    2.84
  -3  -5   6   62.94    2.91
  -3  -5   6   64.99    2.61
  -3  -5   6   63.16    2.13
  -3  -5   7   21.36    1.72
  -3  -5   7   21.90    1.27
  -3  -5   7   22.36    1.60
  -3  -5   7   21.95    1.84
  -3  -5   8   17.40    1.13
  -3  -5   8   17.55    1.47
  -3  -5   8   18.99    1.82
  -3  -5   8   18.10    1.70
  -3  -5   9   15.42    1.07
  -3  -5   9   13.89    1.61
  -3  -5   9   13.86    1.61
  -3  -5   9   12.68    1.35
  -3  -5  10   -0.01    0.41
  -3  -5  10    0.26    0.51
  -3  -5  10    0.28    0.35
  -3  -5  11   44.87    3.08
  -3  -5  11   44.33    2.65
  -3  -5  12   -0.31    0.56
  -3  -5  12   -0.18    0.45
  -3  -5  13   49.00    3.02
  -3  -5  13   49.81    3.60
  -3  -5  14    1.85    0.87
  -3  -5  15   28.37    3.04
  -3  -5  16   -0.45    0.73
  -3  -4  -6   43.12    1.69
  -3  -4  -5   65.58    1.99
  -3  -4  -5   68.00    1.92
  -3  -4  -4  232.33    3.58
  -3  -4  -4  231.33    3.46
  -3  -4  -3  113.82    2.68
  -3  -4  -3  111.58    2.43
  -3  -4  -2   60.26    1.97
  -3  -4  -2   66.13    1.86
  -3  -4  -1    3.57    0.37
  -3  -4  -1    3.82    0.53
  -3  -4   0  337.71    3.10
  -3  -4   0  344.42    4.43
  -3  -4   1   56.33    1.10
  -3  -4   1   59.60    1.94
  -3  -4   1   57.95    1.84
  -3  -4   2  181.85    3.58
  -3  -4   2  177.77    3.22
  -3  -4   3  133.08    3.22
  -3  -4   3  130.03    2.78
  -3  -4   4  127.64    2.78
  -3  -4   5    0.51    0.38
  -3  -4   5    0.75    0.29
  -3  -4   5    0.46    0.34
  -3  -4   5    0.50    0.32
  -3  -4   6  139.09    3.01
  -3  -4   6  145.88    4.19
  -3  -4   6  142.14    3.51
  -3  -4   6  141.65    4.22
  -3  -4   7   41.91    1.66
  -3  -4   7   43.11    2.02
  -3  -4   7   45.29    2.54
  -3  -4   7   44.03    2.49
  -3  -4   8   87.91    2.42
  -3  -4   8   92.17    3.78
  -3  -4   8   91.43    3.81
  -3  -4   8   88.10    3.03
  -3  -4   9   24.30    2.08
  -3  -4   9   24.61    1.30
  -3  -4   9   23.97    2.05
  -3  -4   9   23.01    1.66
  -3  -4  10   59.46    3.40
  -3  -4  10   59.66    3.38
  -3  -4  10   58.11    2.71
  -3  -4  11    7.40    1.33
  -3  -4  11    7.17    1.06
  -3  -4  12    9.65    1.54
  -3  -4  12    9.39    1.23
  -3  -4  13   24.38    2.53
  -3  -4  13   22.62    1.96
  -3  -4  14    1.04    0.76
  -3  -4  15   21.36    2.68
  -3  -4  16    2.68    1.20
  -3  -3 -11   74.71    1.26
  -3  -3 -10   17.60    0.71
  -3  -3  -9   95.79    1.79
  -3  -3  -4   14.14    0.75
  -3  -3  -4   13.05    0.85
  -3  -3  -3  432.99    4.57
  -3  -3  -3  451.09    4.25
  -3  -3  -2   57.98    1.64
  -3  -3  -2   52.37    1.45
  -3  -3  -1  200.97    2.64
  -3  -3  -1  202.00    2.82
  -3  -3  -1  192.41    2.95
  -3  -3  -1  196.21    3.02
  -3  -3   0   57.54    1.28
  -3  -3   0   58.65    1.59
  -3  -3   0   55.52    1.63
  -3  -3   1  103.58    2.26
  -3  -3   1  104.77    2.30
  -3  -3   2  249.56    3.56
  -3  -3   3   10.89    0.79
  -3  -3   4  226.13    4.59
  -3  -3   4  216.46    3.49
  -3  -3   4  213.46    3.47
  -3  -3   5   79.02    2.14
  -3  -3   5   83.92    2.99
  -3  -3   5   79.75    2.24
  -3  -3   6   99.51    3.48
  -3  -3   6   93.68    2.37
  -3  -3   6   97.93    3.43
  -3  -3   6   96.31    2.61
  -3  -3   7    8.29    1.13
  -3  -3   7    7.76    0.71
  -3  -3   7    7.97    0.80
  -3  -3   7    9.35    1.27
  -3  -3   8   52.98    2.92
  -3  -3   8   47.65    1.75
  -3  -3   8   49.05    2.70
  -3  -3   8   46.62    2.06
  -3  -3   9    1.51    0.53
  -3  -3   9    1.78    0.38
  -3  -3   9    1.39    0.42
  -3  -3   9    0.82    0.46
  -3  -3  10   78.07    3.95
  -3  -3  10   74.71    2.92
  -3  -3  11    3.77    0.97
  -3  -3  11    5.02    0.88
  -3  -3  12   45.23    3.26
  -3  -3  12   45.90    2.51
  -3  -3  13    3.68    1.12
  -3  -3  13    2.05    0.57
  -3  -3  14    7.43    1.55
  -3  -3  15    1.36    0.82
  -3  -3  16    2.68    1.24
  -3  -2 -10   46.84    1.44
  -3  -2  -9   79.85    1.24
  -3  -2  -9   88.78    2.12
  -3  -2  -8   60.55    1.23
  -3  -2  -7  111.05    1.77
  -3  -2  -6   24.19    0.86
  -3  -2  -5  187.96    2.49
  -3  -2  -4   11.88    0.67
  -3  -2  -3  355.87    3.63
  -3  -2  -3  352.43    4.09
  -3  -2  -3  366.82    2.96
  -3  -2  -2    3.33    0.42
  -3  -2  -2    3.51    0.43
  -3  -2  -2    3.02    0.36
  -3  -2  -2    4.97    0.39
  -3  -2  -1  162.16    2.58
  -3  -2  -1  157.03    2.51
  -3  -2  -1  158.49    2.10
  -3  -2  -1  164.17    1.98
  -3  -2   0    9.69    0.68
  -3  -2   0   10.23    0.57
  -3  -2   0   10.24    0.69
  -3  -2   1  383.59    4.22
  -3  -2   2   15.91    0.91
  -3  -2   3   26.95    1.17
  -3  -2   3   48.88    1.58
  -3  -2   4   58.44    1.76
  -3  -2   4   59.80    1.55
  -3  -2   4   59.94    2.28
  -3  -2   5    3.10    0.60
  -3  -2   5    3.02    0.45
  -3  -2   5    2.67    0.37
  -3  -2   6  120.39    2.62
  -3  -2   6  124.46    3.73
  -3  -2   6  119.58    2.61
  -3  -2   7   59.96    2.92
  -3  -2   7   58.72    1.89
  -3  -2   7   56.93    2.70
  -3  -2   7   55.43    1.92
  -3  -2   8   72.26    2.12
  -3  -2   8   72.32    3.18
  -3  -2   8   73.31    2.40
  -3  -2   8   74.33    3.46
  -3  -2   9   32.48    2.45
  -3  -2   9   32.27    1.60
  -3  -2   9   30.37    2.21
  -3  -2   9   30.73    1.67
  -3  -2  10   47.76    3.06
  -3  -2  10   47.76    1.98
  -3  -2  10   47.61    2.19
  -3  -2  11    0.25    0.51
  -3  -2  11    0.32    0.28
  -3  -2  12   35.22    2.94
  -3  -2  12   33.12    2.06
  -3  -2  13   -0.47    0.60
  -3  -2  13    0.37    0.41
  -3  -2  14   57.41    4.03
  -3  -2  15    5.11    1.38
  -3  -2  16   27.63    3.12
  -3  -2  17    0.99    0.92
  -3  -1 -10   43.79    0.97
  -3  -1  -9   13.55    0.66
  -3  -1  -8   93.63    1.87
  -3  -1  -7   60.12    1.12
  -3  -1  -6  149.10    1.94
  -3  -1  -5  118.50    1.87
  -3  -1  -4  171.62    2.36
  -3  -1  -3  149.79    2.29
  -3  -1  -2   49.27    1.36
  -3  -1  -2   51.06    1.33
  -3  -1  -1  195.08    2.80
  -3  -1  -1  190.62    2.63
  -3  -1   0   36.88    1.13
  -3  -1   0   37.09    1.27
  -3  -1   0   38.31    0.81
  -3  -1   1  231.70    3.22
  -3  -1   2    2.28    0.38
  -3  -1   3  213.18    3.25
  -3  -1   3  216.26    2.05
  -3  -1   3  219.61    3.92
  -3  -1   4   11.60    0.79
  -3  -1   4   12.06    1.10
  -3  -1   4   12.00    0.60
  -3  -1   5   94.37    2.28
  -3  -1   5   95.74    1.90
  -3  -1   5   96.70    2.99
  -3  -1   6    7.08    0.66
  -3  -1   6    7.10    0.60
  -3  -1   6    7.55    0.94
  -3  -1   7   39.05    2.38
  -3  -1   7   36.64    2.09
  -3  -1   7   38.21    1.49
  -3  -1   8  108.52    4.18
  -3  -1   8  113.15    3.00
  -3  -1   8  105.98    3.79
  -3  -1   8  105.75    2.69
  -3  -1   9   75.96    3.76
  -3  -1   9   75.75    2.46
  -3  -1   9   75.35    2.53
  -3  -1  10   52.61    3.27
  -3  -1  10   49.04    2.14
  -3  -1  10   53.07    2.19
  -3  -1  11   37.29    2.94
  -3  -1  11   31.35    1.82
  -3  -1  12   27.21    2.61
  -3  -1  12   25.36    1.73
  -3  -1  13   18.14    2.27
  -3  -1  13   15.81    1.44
  -3  -1  14   48.59    3.78
  -3  -1  15    2.71    1.11
  -3  -1  16   57.94    4.52
  -3  -1  17    0.90    0.97
  -3   0  -8   95.02    1.46
  -3   0  -5    2.40    0.28
  -3   0  -4   68.05    1.48
  -3   0  -4   74.61    1.30
  -3   0  -3    4.05    0.40
  -3   0  -3    2.62    0.08
  -3   0  -2  369.31    3.74
  -3   0  -2  377.50    3.75
  -3   0  -1  112.34    2.13
  -3   0  -1  115.79    1.77
  -3   0   0  150.23    2.12
  -3   0   0  153.04    2.58
  -3   0   0  156.82    1.61
  -3   0   1  258.12    3.45
  -3   0   1  258.12    2.67
  -3   0   2   19.13    0.97
  -3   0   2   19.33    1.03
  -3   0   3  128.65    2.56
  -3   0   3  132.22    2.89
  -3   0   4    9.25    0.72
  -3   0   4    9.08    0.44
  -3   0   4    8.93    0.83
  -3   0   5  306.03    3.06
  -3   0   5  300.20    5.16
  -3   0   6    5.57    0.49
  -3   0   6    6.17    0.80
  -3   0   7   74.07    2.42
  -3   0   7   72.25    1.93
  -3   0   7   72.62    2.90
  -3   0   8    6.51    1.09
  -3   0   8    5.77    0.63
  -3   0   8    5.54    0.73
  -3   0   9   41.92    2.78
  -3   0   9   41.80    1.95
  -3   0   9   40.03    1.71
  -3   0  10    1.40    0.44
  -3   0  10    0.62    0.52
  -3   0  10    0.87    0.31
  -3   0  11   43.06    3.13
  -3   0  11   44.88    2.20
  -3   0  11   43.59    2.05
  -3   0  12   25.05    2.51
  -3   0  12   26.38    1.70
  -3   0  13   43.70    3.50
  -3   0  13   40.89    2.21
  -3   0  14   14.53    2.15
  -3   0  15   23.81    2.77
  -3   0  16    8.51    1.79
  -3   0  17    5.48    1.63
  -3   1  -7    9.46    0.42
  -3   1  -4   56.37    1.26
  -3   1  -3    4.50    0.51
  -3   1  -2  138.52    1.49
  -3   1  -1   21.56    0.88
  -3   1   1    1.16    0.22
  -3   1   1    1.16    0.24
  -3   1   2  332.99    4.00
  -3   1   3    9.68    0.78
  -3   1   4  147.71    3.25
  -3   1   5  157.85    3.61
  -3   1   6   32.78    1.08
  -3   1   6   30.80    1.56
  -3   1   6   30.49    1.72
  -3   1   7  128.67    3.31
  -3   1   7  123.69    2.39
  -3   1   8    2.76    0.74
  -3   1   8    2.86    0.53
  -3   1   8    2.91    0.44
  -3   1   9  110.68    3.32
  -3   1   9  105.49    4.42
  -3   1   9  107.87    2.69
  -3   1  10   28.09    1.75
  -3   1  10   29.47    2.49
  -3   1  10   27.08    1.46
  -3   1  11   34.47    2.83
  -3   1  11   36.20    2.08
  -3   1  11   34.77    1.77
  -3   1  12   -0.07    0.59
  -3   1  12   -0.10    0.42
  -3   1  12    0.07    0.29
  -3   1  13   26.05    2.69
  -3   1  14    4.22    1.24
  -3   1  15   26.17    2.90
  -3   1  16    6.08    1.60
  -3   1  17    8.92    1.92
  -3   2  -7   57.71    1.08
  -3   2  -6   60.85    1.30
  -3   2  -5   93.85    1.90
  -3   2  -5   99.02    1.84
  -3   2  -4  247.05    3.11
  -3   2  -4  258.11    3.34
  -3   2  -3   42.28    1.34
  -3   2  -2  313.72    3.13
  -3   2   0   77.44    1.35
  -3   2   1   12.51    0.67
  -3   2   2  186.49    3.48
  -3   2   2  182.87    2.86
  -3   2   2  185.28    1.76
  -3   2   3   11.27    0.91
  -3   2   3    9.79    0.75
  -3   2   4   49.69    1.84
  -3   2   4   50.30    1.94
  -3   2   5   38.95    1.77
  -3   2   6  100.37    2.94
  -3   2   7   51.30    2.20
  -3   2   8   29.14    1.71
  -3   2   8   27.52    2.16
  -3   2   9   50.43    2.36
  -3   2   9   43.77    2.85
  -3   2  10   38.03    2.84
  -3   2  10   38.80    2.17
  -3   2  10   37.23    1.65
  -3   2  11   54.33    3.56
  -3   2  11   60.00    2.80
  -3   2  11   57.37    2.18
  -3   2  12   19.85    2.30
  -3   2  12   20.10    1.39
  -3   2  12   21.64    1.78
  -3   2  13   28.30    2.82
  -3   2  14    4.51    1.31
  -3   2  15   30.48    3.19
  -3   2  16    0.91    0.83
  -3   2  17   22.01    2.97
  -3   3  -7   90.82    1.60
  -3   3  -6   20.31    0.87
  -3   3  -5  146.83    2.50
  -3   3  -5  138.60    2.17
  -3   3  -4   87.65    2.01
  -3   3  -4   82.89    1.36
  -3   3  -3   20.34    1.03
  -3   3  -2   93.30    2.07
  -3   3  -2  106.22    2.43
  -3   3  -1  173.50    2.72
  -3   3  -1  177.55    3.28
  -3   3   0  151.94    3.12
  -3   3   1   96.73    2.59
  -3   3   2  167.13    3.51
  -3   3   3   19.73    1.27
  -3   3   4   91.95    2.78
  -3   3   5    1.93    0.48
  -3   3   6  121.89    3.42
  -3   3   7    2.75    0.54
  -3   3   8  122.06    3.68
  -3   3   8  110.67    4.30
  -3   3   9    0.35    0.40
  -3   3   9    0.89    0.45
  -3   3  10   43.78    3.06
  -3   3  10   48.24    2.52
  -3   3  11    3.43    1.03
  -3   3  11    3.26    0.69
  -3   3  12   10.68    1.67
  -3   3  12   11.80    1.39
  -3   3  13   25.25    2.67
  -3   3  13   27.12    2.18
  -3   3  14   15.30    2.22
  -3   3  15   15.85    2.37
  -3   3  16    8.57    1.88
  -3   3  17    6.28    1.66
  -3   4  -6    2.29    0.36
  -3   4  -5  187.54    3.19
  -3   4  -4    0.30    0.21
  -3   4  -3  100.73    2.51
  -3   4  -2    4.27    0.56
  -3   4  -1  142.32    3.13
  -3   4   0    5.07    0.64
  -3   4   1  130.45    3.17
  -3   4   2   78.08    2.53
  -3   4   3  294.31    5.06
  -3   4   4  126.59    3.43
  -3   4   5  131.42    3.62
  -3   4   6   91.49    3.13
  -3   4   7   48.75    2.38
  -3   4   8  104.97    4.23
  -3   4   8  118.60    3.86
  -3   4   9    2.01    0.72
  -3   4   9    1.43    0.50
  -3   4  10   32.14    2.61
  -3   4  10   35.54    2.29
  -3   4  11    0.16    0.56
  -3   4  11    0.29    0.42
  -3   4  12   23.26    2.46
  -3   4  12   29.35    2.27
  -3   4  13    1.75    0.67
  -3   4  13    0.64    0.66
  -3   4  14   10.91    1.94
  -3   4  15    1.22    0.95
  -3   4  16   18.01    2.56
  -3   4  17    6.08    1.65
  -3   5  -6   12.23    0.86
  -3   5  -5   95.35    2.55
  -3   5  -4   40.72    1.73
  -3   5  -3  176.84    3.64
  -3   5  -2    7.23    0.77
  -3   5  -1  226.03    4.31
  -3   5   0    7.04    0.82
  -3   5   1   44.79    2.05
  -3   5   2    7.16    0.86
  -3   5   3   79.81    2.85
  -3   5   4   26.36    1.69
  -3   5   5  136.77    3.96
  -3   5   6   49.46    2.45
  -3   5   7   47.14    2.46
  -3   5   8   57.94    3.13
  -3   5   8   63.37    2.96
  -3   5   9   16.63    1.78
  -3   5   9   16.05    1.56
  -3   5  10   32.75    2.63
  -3   5  10   37.71    2.48
  -3   5  11    8.35    1.48
  -3   5  11    8.14    1.23
  -3   5  12   37.12    3.09
  -3   5  12   44.20    2.90
  -3   5  13    1.01    0.75
  -3   5  13    0.96    0.49
  -3   5  14   48.33    3.90
  -3   5  14   54.41    3.48
  -3   5  15    1.62    1.11
  -3   5  16   30.68    3.34
  -3   5  17    0.57    0.68
  -3   6  -6   88.48    2.52
  -3   6  -5   37.31    1.75
  -3   6  -4   37.24    1.82
  -3   6  -3   50.20    2.15
  -3   6  -2   19.47    1.37
  -3   6  -1  128.26    3.52
  -3   6   0   25.23    1.60
  -3   6   1   72.77    2.77
  -3   6   2   22.72    1.57
  -3   6   3   93.12    3.30
  -3   6   4    0.56    0.34
  -3   6   5   95.45    3.47
  -3   6   6   29.15    1.99
  -3   6   7  100.86    3.82
  -3   6   8   24.04    2.03
  -3   6   8   25.37    2.00
  -3   6   9   63.54    3.45
  -3   6   9   63.58    3.25
  -3   6  10   29.55    2.53
  -3   6  10   30.75    2.36
  -3   6  11   19.19    2.15
  -3   6  11   21.62    2.05
  -3   6  12   16.13    2.04
  -3   6  12   21.39    2.18
  -3   6  13   15.57    2.12
  -3   6  13   16.45    1.96
  -3   6  14   28.07    2.98
  -3   6  14   29.38    2.65
  -3   6  15    7.92    1.76
  -3   6  16   25.86    3.05
  -3   6  17    1.01    0.72
  -3   7  -5   16.05    1.23
  -3   7  -4  176.83    4.24
  -3   7  -3   17.50    1.38
  -3   7  -2  131.11    3.82
  -3   7  -1   18.58    1.48
  -3   7   0   91.79    3.27
  -3   7   1   63.50    2.77
  -3   7   2   38.68    2.21
  -3   7   3  103.04    3.68
  -3   7   4   42.44    2.41
  -3   7   4   37.38    1.05
  -3   7   5   93.57    3.70
  -3   7   6   43.19    2.59
  -3   7   7   94.41    3.93
  -3   7   8    9.42    1.30
  -3   7   8    9.92    1.37
  -3   7   9   78.25    3.83
  -3   7   9   75.75    3.74
  -3   7  10    3.50    0.93
  -3   7  10    3.08    0.87
  -3   7  11   45.98    3.27
  -3   7  11   49.59    3.24
  -3   7  12    8.25    1.50
  -3   7  12    9.45    1.52
  -3   7  13   26.95    2.76
  -3   7  13   28.48    2.64
  -3   7  14    5.59    1.46
  -3   7  14    5.10    1.24
  -3   7  15   17.95    2.47
  -3   7  15   19.25    2.30
  -3   7  16    1.83    0.92
  -3   7  17    5.13    1.52
  -3   8  -4   98.26    3.34
  -3   8  -3    1.96    0.54
  -3   8  -2  126.97    4.02
  -3   8  -1    0.96    0.49
  -3   8   0  144.66    4.42
  -3   8   1    0.43    0.39
  -3   8   2   45.00    2.56
  -3   8   3   12.95    1.42
  -3   8   4   63.48    3.17
  -3   8   5   21.89    1.91
  -3   8   6   32.76    2.39
  -3   8   7   49.32    2.73
  -3   8   7   49.61    3.02
  -3   8   8   43.39    2.71
  -3   8   8   41.78    2.83
  -3   8   9   30.11    2.40
  -3   8   9   28.88    2.45
  -3   8  10   13.80    1.73
  -3   8  10   14.82    1.81
  -3   8  11   41.51    3.09
  -3   8  11   38.70    3.02
  -3   8  12    3.00    0.98
  -3   8  12    2.14    0.85
  -3   8  13   35.64    3.18
  -3   8  13   34.78    3.01
  -3   8  14    1.61    0.87
  -3   8  14    1.06    0.67
  -3   8  15   20.57    2.56
  -3   8  16    2.01    0.94
  -3   8  17   19.12    2.74
  -3   9  -4   26.76    1.85
  -3   9  -3   55.60    2.73
  -3   9  -2   22.03    1.79
  -3   9  -1    6.74    1.04
  -3   9   0   58.31    2.99
  -3   9   1    1.97    0.58
  -3   9   2   78.91    3.60
  -3   9   3    0.83    0.56
  -3   9   4   94.20    4.05
  -3   9   5    4.44    0.96
  -3   9   6   49.78    3.09
  -3   9   7   14.28    1.50
  -3   9   7   14.50    1.74
  -3   9   8   41.98    2.64
  -3   9   8   41.92    2.95
  -3   9   9   10.13    1.44
  -3   9   9   10.56    1.58
  -3   9  10   28.44    2.45
  -3   9  10   26.67    2.50
  -3   9  11   14.32    1.88
  -3   9  11   16.03    2.02
  -3   9  12   22.94    2.43
  -3   9  12   23.22    2.47
  -3   9  13   24.19    2.62
  -3   9  13   25.98    2.71
  -3   9  14    3.61    1.13
  -3   9  14    4.20    1.22
  -3   9  15    9.40    1.73
  -3   9  15   10.17    1.76
  -3   9  16    1.83    0.97
  -3   9  17   18.95    2.74
  -3  10  -3  100.71    3.85
  -3  10  -2   37.39    2.41
  -3  10  -1   95.59    3.96
  -3  10   0   36.43    2.49
  -3  10   1   32.79    2.43
  -3  10   2   77.89    3.77
  -3  10   3    2.57    0.83
  -3  10   4   89.13    4.18
  -3  10   5   18.04    1.93
  -3  10   6   57.47    2.73
  -3  10   6   58.63    3.49
  -3  10   7   15.23    1.51
  -3  10   7   15.07    1.89
  -3  10   8   79.62    3.58
  -3  10   8   73.11    4.09
  -3  10   9    9.40    1.37
  -3  10   9    7.96    1.41
  -3  10  10   66.29    3.65
  -3  10  10   61.86    3.96
  -3  10  11    3.62    1.03
  -3  10  11    2.75    0.88
  -3  10  12   50.38    3.52
  -3  10  12   46.44    3.60
  -3  10  13   14.76    2.05
  -3  10  13   16.31    2.25
  -3  10  14   28.59    2.91
  -3  10  14   28.35    2.98
  -3  10  15    6.14    1.44
  -3  10  15    7.82    1.67
  -3  10  16   11.98    2.09
  -3  10  16   12.76    2.06
  -3  11  -2    1.99    0.60
  -3  11  -1   70.73    3.54
  -3  11   0   12.29    1.54
  -3  11   1  134.73    5.11
  -3  11   2    5.90    1.12
  -3  11   3   85.25    4.20
  -3  11   4   15.77    1.86
  -3  11   5   44.43    3.14
  -3  11   6   46.79    3.27
  -3  11   7   26.55    2.54
  -3  11   8   73.35    4.25
  -3  11   8   73.60    3.42
  -3  11   9    3.91    1.09
  -3  11   9    4.21    0.99
  -3  11  10   75.62    4.54
  -3  11  10   78.12    3.90
  -3  11  11    0.12    0.47
  -3  11  11    0.86    0.75
  -3  11  12   39.03    3.07
  -3  11  12   38.17    3.41
  -3  11  13    2.38    0.80
  -3  11  13    1.79    0.90
  -3  11  14   29.47    2.90
  -3  11  14   31.87    3.20
  -3  11  15    1.10    0.77
  -3  11  15    1.08    0.81
  -3  11  16   20.18    2.64
  -3  12   0    4.50    0.97
  -3  12   1   37.39    2.77
  -3  12   2    0.38    0.55
  -3  12   3   83.76    4.31
  -3  12   4   -0.06    0.47
  -3  12   5   79.67    4.38
  -3  12   6    7.29    1.42
  -3  12   7   48.43    3.54
  -3  12   8   32.01    2.93
  -3  12   9   21.00    2.43
  -3  12  10   24.27    2.67
  -3  12  11    3.45    1.04
  -3  12  12   14.75    2.16
  -3  12  13    7.45    1.59
  -3  12  14   15.94    2.38
  -3  12  15    2.33    1.04
  -3  13   1   39.27    2.96
  -3  13   2   14.60    1.84
  -3  13   3   26.84    2.53
  -3  13   4    3.31    1.06
  -3  13   5   54.69    3.72
  -3  13   6    2.52    0.98
  -3  13   7   49.35    3.67
  -3  13   8    7.47    1.52
  -3  13   9   37.07    3.29
  -3  13  10    1.95    0.94
  -3  13  11   33.62    3.26
  -3  13  12    1.15    0.74
  -3  13  13    9.04    1.76
  -3  13  14    5.75    1.49
  -3  14   3   15.10    1.99
  -3  14   4   40.89    3.30
  -3  14   6    6.30    1.43
  -3  14   7   21.59    2.55
  -3  14   8    0.61    0.74
  -3  14   9   21.43    2.59
  -3  14  10    0.91    0.57
  -3  14  11   26.76    3.02
  -3  14  12    0.43    0.54
  -3  15   7   13.27    2.07
  -3  15   8   10.36    1.89
  -3  15   9   23.75    2.81
  -2 -19  -6   32.86    3.46
  -2 -19  -5    0.88    1.18
  -2 -19  -4   41.78    3.79
  -2 -18 -11   16.43    2.74
  -2 -18 -10    2.51    1.16
  -2 -18  -9   23.08    3.01
  -2 -18  -8    4.91    1.47
  -2 -18  -7   16.22    2.43
  -2 -18  -6   14.86    2.28
  -2 -18  -5   21.73    2.73
  -2 -18  -4   28.16    3.00
  -2 -18  -3   24.43    2.92
  -2 -18  -2   42.89    3.75
  -2 -18  -1    2.71    1.16
  -2 -18   0   56.35    4.34
  -2 -18   1    3.18    1.62
  -2 -17 -13   26.43    3.35
  -2 -17 -12    4.61    1.57
  -2 -17 -11   41.25    3.93
  -2 -17 -10    0.82    0.96
  -2 -17  -9   47.33    4.15
  -2 -17  -8    2.08    1.12
  -2 -17  -7   27.67    3.00
  -2 -17  -6    0.04    1.21
  -2 -17  -5   21.62    2.54
  -2 -17  -4    9.49    1.86
  -2 -17  -3   29.78    3.02
  -2 -17  -2   26.03    2.84
  -2 -17  -1   17.21    2.39
  -2 -17   0   39.55    3.56
  -2 -17   1    7.60    1.99
  -2 -17   2   28.65    3.20
  -2 -17   3    0.50    0.86
  -2 -16 -14   21.75    2.85
  -2 -16 -13   10.55    2.06
  -2 -16 -12   12.64    2.21
  -2 -16 -11   30.37    3.31
  -2 -16 -10    4.80    1.61
  -2 -16  -9   47.62    4.06
  -2 -16  -8   12.25    2.15
  -2 -16  -7   57.53    4.24
  -2 -16  -6    7.50    1.52
  -2 -16  -5   55.67    3.98
  -2 -16  -4    1.50    1.06
  -2 -16  -3   38.70    3.32
  -2 -16  -2    8.52    1.67
  -2 -16  -1   44.56    3.64
  -2 -16   0   19.37    2.50
  -2 -16   1   44.76    3.78
  -2 -16   2   11.91    2.16
  -2 -16   3   12.59    2.06
  -2 -16   4   15.93    2.28
  -2 -16   4   26.10    3.20
  -2 -16   5    0.34    1.12
  -2 -16   5    5.59    1.74
  -2 -15 -15   -0.01    0.87
  -2 -15 -14   28.15    2.99
  -2 -15 -13    6.09    1.54
  -2 -15 -12   47.02    3.78
  -2 -15 -11   24.10    2.76
  -2 -15 -10   49.78    3.94
  -2 -15  -9   13.40    2.16
  -2 -15  -8   24.04    2.79
  -2 -15  -7   33.64    3.24
  -2 -15  -6   26.06    2.77
  -2 -15  -5   49.98    3.68
  -2 -15  -4   12.60    1.94
  -2 -15  -3   62.14    4.03
  -2 -15  -2    8.87    1.67
  -2 -15  -1   61.44    3.99
  -2 -15   0    7.64    1.65
  -2 -15   1   75.49    4.52
  -2 -15   2    6.60    1.86
  -2 -15   3   51.78    3.91
  -2 -15   4    2.72    0.95
  -2 -15   5   35.32    3.54
  -2 -15   5   30.17    3.05
  -2 -15   6    5.11    1.27
  -2 -15   6    9.97    2.05
  -2 -15   7   12.18    2.21
  -2 -14 -16   19.29    2.51
  -2 -14 -15    4.78    1.35
  -2 -14 -14   34.76    3.15
  -2 -14 -13    3.44    1.01
  -2 -14 -12   35.57    3.10
  -2 -14 -11    1.68    0.91
  -2 -14 -10   80.07    4.58
  -2 -14  -9    5.09    1.39
  -2 -14  -8   62.10    4.13
  -2 -14  -7    9.45    1.76
  -2 -14  -6   35.37    3.10
  -2 -14  -5   26.54    2.69
  -2 -14  -4   30.43    2.75
  -2 -14  -3   56.35    3.74
  -2 -14  -2   26.76    2.60
  -2 -14  -1   80.94    4.38
  -2 -14   0   40.48    3.20
  -2 -14   1   83.10    4.55
  -2 -14   2   19.78    2.49
  -2 -14   3   55.16    3.91
  -2 -14   4    1.01    0.80
  -2 -14   5   64.03    4.50
  -2 -14   5   48.29    3.75
  -2 -14   6   -1.14    1.17
  -2 -14   6    1.08    1.03
  -2 -14   7   32.06    3.30
  -2 -14   8   -0.39    0.83
  -2 -13 -17   25.55    2.84
  -2 -13 -16    8.01    1.67
  -2 -13 -15   23.44    2.59
  -2 -13 -14   16.95    2.17
  -2 -13 -13   21.39    2.33
  -2 -13 -12   22.70    2.34
  -2 -13 -11   13.79    1.89
  -2 -13 -10   54.31    3.55
  -2 -13  -9   10.95    1.78
  -2 -13  -8   88.17    4.60
  -2 -13  -7    1.13    0.87
  -2 -13  -6  104.86    5.07
  -2 -13  -5    2.57    1.40
  -2 -13  -4   90.46    4.58
  -2 -13  -3   10.44    1.59
  -2 -13  -2  102.18    4.75
  -2 -13  -1   45.96    3.18
  -2 -13   0   97.79    4.60
  -2 -13   1   36.80    2.94
  -2 -13   2   68.69    4.06
  -2 -13   3   40.70    3.24
  -2 -13   4   26.31    2.62
  -2 -13   5   29.83    3.05
  -2 -13   5   19.13    2.20
  -2 -13   6    4.44    1.08
  -2 -13   6    9.24    1.89
  -2 -13   7   28.85    3.00
  -2 -13   8    0.34    0.80
  -2 -13   9   28.84    3.13
  -2 -12 -18    1.22    0.99
  -2 -12 -17   24.89    2.62
  -2 -12 -16    0.00    0.70
  -2 -12 -15   26.18    2.55
  -2 -12 -14    3.46    1.09
  -2 -12 -13   46.90    3.27
  -2 -12 -12   12.79    1.76
  -2 -12 -11   68.54    3.80
  -2 -12 -10   48.64    3.15
  -2 -12  -9   98.70    4.42
  -2 -12  -8   62.97    3.56
  -2 -12  -7   29.69    2.55
  -2 -12  -6   58.54    3.57
  -2 -12  -5    1.10    0.72
  -2 -12  -4   85.92    4.24
  -2 -12  -3   11.49    1.62
  -2 -12  -2   86.64    4.23
  -2 -12  -1   25.06    2.28
  -2 -12   0  115.54    4.85
  -2 -12   1    6.84    1.45
  -2 -12   2  108.21    4.82
  -2 -12   3   10.94    1.79
  -2 -12   4   57.98    2.90
  -2 -12   4   45.05    3.24
  -2 -12   5   34.02    2.31
  -2 -12   5   24.60    2.46
  -2 -12   6   30.45    2.97
  -2 -12   6   26.32    2.59
  -2 -12   7   15.00    2.09
  -2 -12   8   17.98    2.34
  -2 -12   9    6.37    1.51
  -2 -12  10    6.60    1.50
  -2 -12  11    1.83    0.78
  -2 -11 -18    7.95    1.60
  -2 -11 -17   29.57    2.77
  -2 -11 -16    5.59    1.28
  -2 -11 -15   40.18    3.05
  -2 -11 -14    6.07    1.30
  -2 -11 -13   47.74    3.15
  -2 -11 -12    1.00    0.72
  -2 -11 -11   79.90    3.87
  -2 -11 -10    8.57    1.36
  -2 -11  -9   61.71    3.31
  -2 -11  -8    7.77    1.24
  -2 -11  -7  121.02    4.67
  -2 -11  -6   33.96    2.60
  -2 -11  -5   95.49    4.44
  -2 -11  -4   17.77    1.91
  -2 -11  -3   18.94    2.08
  -2 -11  -2   81.19    3.90
  -2 -11  -1   23.59    2.09
  -2 -11   0   64.00    3.37
  -2 -11   1    5.67    1.23
  -2 -11   2   52.10    3.21
  -2 -11   3    1.99    1.07
  -2 -11   4   35.64    2.77
  -2 -11   5   -0.19    0.86
  -2 -11   5    1.11    0.57
  -2 -11   6   29.71    2.19
  -2 -11   6   24.24    2.56
  -2 -11   6   26.30    2.44
  -2 -11   7    9.82    1.35
  -2 -11   7    6.42    1.36
  -2 -11   8   28.60    2.81
  -2 -11   9   14.86    2.12
  -2 -11  10    5.42    1.47
  -2 -11  11    7.45    1.61
  -2 -11  12    0.13    0.66
  -2 -10 -19   -0.78    0.88
  -2 -10 -18   14.13    1.95
  -2 -10 -17    4.53    1.15
  -2 -10 -16   11.80    1.68
  -2 -10 -15    9.15    1.46
  -2 -10 -14   15.79    1.85
  -2 -10 -13   23.04    2.12
  -2 -10 -12   12.00    1.55
  -2 -10 -12   12.57    1.10
  -2 -10 -11   59.12    3.20
  -2 -10 -10    9.36    1.35
  -2 -10  -9   58.19    3.02
  -2 -10  -8    9.24    1.32
  -2 -10  -7   72.06    3.30
  -2 -10  -6    1.86    0.81
  -2 -10  -5  111.84    4.40
  -2 -10  -4    9.98    1.47
  -2 -10  -3  111.06    4.38
  -2 -10  -2   32.54    2.39
  -2 -10  -1   40.64    2.64
  -2 -10   0   44.66    2.70
  -2 -10   1   24.93    2.54
  -2 -10   2   25.22    2.24
  -2 -10   3   14.58    1.73
  -2 -10   4    9.78    1.43
  -2 -10   4   10.27    0.82
  -2 -10   5    8.53    1.28
  -2 -10   5   10.34    1.25
  -2 -10   6   38.65    2.46
  -2 -10   6   32.27    2.74
  -2 -10   6   35.94    2.74
  -2 -10   7    0.24    0.35
  -2 -10   7    0.10    0.60
  -2 -10   8   37.81    2.60
  -2 -10   8   36.58    3.01
  -2 -10   9    2.34    0.78
  -2 -10   9    3.29    0.85
  -2 -10  10   35.91    3.19
  -2 -10  11   19.52    2.43
  -2 -10  12   25.23    2.81
  -2 -10  13    7.70    1.62
  -2  -9 -19    1.15    0.64
  -2  -9 -18   18.62    2.21
  -2  -9 -17   -1.34    0.90
  -2  -9 -16   14.69    1.79
  -2  -9 -15    7.80    1.25
  -2  -9 -14   11.77    1.55
  -2  -9 -13   17.70    1.36
  -2  -9 -13   16.50    1.77
  -2  -9 -12   11.34    1.39
  -2  -9 -12   11.24    1.05
  -2  -9 -11   31.65    2.24
  -2  -9 -11   32.53    1.70
  -2  -9 -10   58.65    2.93
  -2  -9 -10   59.55    2.21
  -2  -9  -9   80.97    3.37
  -2  -9  -9   76.60    2.44
  -2  -9  -8   55.57    2.75
  -2  -9  -7   70.37    3.06
  -2  -9  -6   21.96    1.75
  -2  -9  -5  110.12    3.98
  -2  -9  -4    4.44    0.95
  -2  -9  -3  132.73    4.53
  -2  -9  -2   25.69    2.01
  -2  -9  -1  276.66    6.42
  -2  -9   0    1.09    0.50
  -2  -9   1   85.54    3.58
  -2  -9   2    0.94    0.21
  -2  -9   2    2.68    1.01
  -2  -9   3  127.14    2.53
  -2  -9   3  119.88    4.39
  -2  -9   4   18.65    1.13
  -2  -9   4   16.99    1.71
  -2  -9   5   77.81    2.57
  -2  -9   5   67.07    3.03
  -2  -9   5   69.65    3.55
  -2  -9   6   67.52    2.62
  -2  -9   6   60.73    2.99
  -2  -9   6   60.93    3.50
  -2  -9   6   64.30    3.46
  -2  -9   7   13.72    1.33
  -2  -9   7   12.28    1.43
  -2  -9   7   11.64    1.61
  -2  -9   7   13.77    1.31
  -2  -9   8   56.10    2.78
  -2  -9   8   53.76    3.09
  -2  -9   8   57.54    3.57
  -2  -9   9   25.44    2.44
  -2  -9   9   24.89    2.18
  -2  -9   9   25.68    2.04
  -2  -9  10   19.65    2.24
  -2  -9  11    6.13    1.40
  -2  -9  12   20.57    2.44
  -2  -9  13    0.01    0.72
  -2  -9  14   18.13    2.43
  -2  -8 -14   74.25    2.88
  -2  -8 -13    4.94    0.74
  -2  -8 -12   72.49    3.37
  -2  -8 -12   77.04    2.72
  -2  -8 -11    0.14    0.55
  -2  -8 -11    0.84    0.37
  -2  -8 -10   74.50    2.48
  -2  -8 -10   70.68    3.11
  -2  -8  -9   19.07    1.21
  -2  -8  -9   18.38    1.53
  -2  -8  -8   71.08    2.91
  -2  -8  -8   70.36    2.26
  -2  -8  -7   56.05    2.57
  -2  -8  -6  127.91    3.82
  -2  -8  -5  173.37    4.48
  -2  -8  -4  154.96    4.57
  -2  -8  -3  199.79    5.27
  -2  -8  -2   31.30    2.12
  -2  -8  -1  214.20    5.29
  -2  -8   0    1.20    0.62
  -2  -8   1  193.93    2.07
  -2  -8   1  187.62    4.94
  -2  -8   2    2.36    0.32
  -2  -8   2    3.52    0.90
  -2  -8   3  211.32    3.37
  -2  -8   3  201.07    5.32
  -2  -8   4    3.71    0.83
  -2  -8   4    4.65    0.60
  -2  -8   5  148.81    3.57
  -2  -8   5  149.54    4.86
  -2  -8   6    5.39    0.96
  -2  -8   6    6.72    0.85
  -2  -8   6    6.12    1.01
  -2  -8   6    6.42    1.19
  -2  -8   7  117.00    3.74
  -2  -8   7  113.70    4.55
  -2  -8   7  107.68    4.07
  -2  -8   7  124.03    3.49
  -2  -8   8   14.06    1.45
  -2  -8   8   14.47    1.59
  -2  -8   8   14.53    1.69
  -2  -8   9   40.60    2.93
  -2  -8   9   40.29    2.53
  -2  -8   9   35.54    2.54
  -2  -8  10   13.39    1.58
  -2  -8  10   11.38    1.62
  -2  -8  11   33.52    2.60
  -2  -8  11   34.31    2.86
  -2  -8  12   17.93    2.06
  -2  -8  12   18.98    2.24
  -2  -8  13   14.01    1.95
  -2  -8  14    8.87    1.65
  -2  -8  15    2.54    1.10
  -2  -7 -15   51.99    2.57
  -2  -7 -14   47.05    2.34
  -2  -7 -13   37.51    2.01
  -2  -7 -12   87.36    2.93
  -2  -7 -11   15.00    1.18
  -2  -7 -10  127.81    3.24
  -2  -7  -9    2.15    0.43
  -2  -7  -9    1.32    0.37
  -2  -7  -8  121.50    3.61
  -2  -7  -8  124.65    2.95
  -2  -7  -7    0.12    0.18
  -2  -7  -7    0.50    0.45
  -2  -7  -6  101.78    2.50
  -2  -7  -6  105.79    3.22
  -2  -7  -5   23.93    1.59
  -2  -7  -4  159.01    2.63
  -2  -7  -4  162.20    4.10
  -2  -7  -3   23.51    0.82
  -2  -7  -3   25.43    1.88
  -2  -7  -2  133.56    1.45
  -2  -7  -2  180.91    4.62
  -2  -7  -1   18.57    1.67
  -2  -7   0  114.53    1.29
  -2  -7   0  122.08    3.68
  -2  -7   1   89.52    1.59
  -2  -7   1   85.48    3.11
  -2  -7   2   19.63    0.92
  -2  -7   2   18.81    1.55
  -2  -7   3  183.51    3.21
  -2  -7   3  176.63    4.63
  -2  -7   4    4.41    0.78
  -2  -7   4    5.89    0.66
  -2  -7   5  101.37    2.93
  -2  -7   5   93.28    3.37
  -2  -7   5  100.09    3.75
  -2  -7   6    3.90    0.66
  -2  -7   6    4.19    0.82
  -2  -7   6    4.35    0.93
  -2  -7   7  116.54    3.12
  -2  -7   7  118.88    4.36
  -2  -7   7  111.45    4.05
  -2  -7   7  120.99    3.80
  -2  -7   8   -0.28    0.35
  -2  -7   8    0.02    0.25
  -2  -7   8    0.02    0.35
  -2  -7   8   -0.09    0.50
  -2  -7   9   77.00    3.69
  -2  -7   9   85.33    3.95
  -2  -7   9   81.49    3.59
  -2  -7  10    0.09    0.40
  -2  -7  10    1.19    0.62
  -2  -7  11   34.30    2.64
  -2  -7  11   35.56    2.74
  -2  -7  12   11.70    1.67
  -2  -7  12   12.97    1.73
  -2  -7  13   30.00    2.76
  -2  -7  13   30.26    2.73
  -2  -7  14    7.76    1.53
  -2  -7  14   10.07    1.71
  -2  -7  15   15.28    2.22
  -2  -7  15   16.15    2.13
  -2  -6 -13   20.06    1.52
  -2  -6 -12   54.97    2.36
  -2  -6 -11   64.86    2.45
  -2  -6 -10   48.58    2.02
  -2  -6  -9   52.64    1.99
  -2  -6  -8  212.49    3.81
  -2  -6  -7   77.72    2.22
  -2  -6  -7   76.52    2.61
  -2  -6  -6  257.97    3.89
  -2  -6  -6  260.81    4.63
  -2  -6  -5   11.69    1.05
  -2  -6  -5   10.15    0.79
  -2  -6  -4   86.42    2.02
  -2  -6  -4   87.78    2.70
  -2  -6  -3   32.78    1.04
  -2  -6  -3   34.63    1.90
  -2  -6  -2  137.45    3.78
  -2  -6  -2  135.01    1.75
  -2  -6  -1   26.98    1.64
  -2  -6   0  183.28    4.16
  -2  -6   1   24.82    0.89
  -2  -6   1   22.98    1.51
  -2  -6   2  198.07    3.01
  -2  -6   2  185.52    4.28
  -2  -6   3   21.59    1.14
  -2  -6   3   20.28    1.47
  -2  -6   4   57.43    2.07
  -2  -6   4   52.85    2.50
  -2  -6   5   55.52    2.25
  -2  -6   5   53.35    2.58
  -2  -6   5   51.84    2.44
  -2  -6   5   52.28    2.52
  -2  -6   6   18.05    1.38
  -2  -6   6   17.92    1.53
  -2  -6   6   17.51    1.55
  -2  -6   6   18.10    1.19
  -2  -6   7   66.19    2.18
  -2  -6   7   64.50    3.01
  -2  -6   7   65.26    3.03
  -2  -6   7   62.77    2.73
  -2  -6   8   14.10    1.02
  -2  -6   8   12.24    1.42
  -2  -6   8   12.13    1.35
  -2  -6   8   12.99    1.36
  -2  -6   9   75.38    3.45
  -2  -6   9   73.78    3.54
  -2  -6   9   76.80    3.53
  -2  -6  10    2.27    0.75
  -2  -6  10    2.13    0.73
  -2  -6  11   52.43    3.25
  -2  -6  11   50.48    3.09
  -2  -6  12    4.79    1.12
  -2  -6  12    4.85    1.02
  -2  -6  13   22.86    2.28
  -2  -6  13   21.53    2.36
  -2  -6  14    1.34    0.79
  -2  -6  14    0.65    0.60
  -2  -6  15   13.04    2.05
  -2  -6  15   12.83    1.87
  -2  -6  16    2.11    1.04
  -2  -5  -8  101.15    2.65
  -2  -5  -7   21.10    1.15
  -2  -5  -6  191.83    3.27
  -2  -5  -6  189.17    3.70
  -2  -5  -5   25.92    1.18
  -2  -5  -5   25.15    1.30
  -2  -5  -4  245.21    4.02
  -2  -5  -4  235.79    3.40
  -2  -5  -3   77.02    2.36
  -2  -5  -3   77.17    1.71
  -2  -5  -2  392.54    3.34
  -2  -5  -2  360.79    5.52
  -2  -5  -1    0.35    0.39
  -2  -5   0  206.61    3.96
  -2  -5   1   13.66    1.11
  -2  -5   2  217.00    3.22
  -2  -5   2  206.65    4.16
  -2  -5   3    4.71    0.69
  -2  -5   3    4.92    0.58
  -2  -5   4  261.91    4.47
  -2  -5   4  248.29    4.90
  -2  -5   5    8.05    0.89
  -2  -5   5    7.52    0.93
  -2  -5   5    9.34    1.07
  -2  -5   5    7.93    0.74
  -2  -5   6   92.32    3.14
  -2  -5   6   92.02    3.33
  -2  -5   6   88.60    3.12
  -2  -5   6   88.60    2.34
  -2  -5   7    8.07    1.05
  -2  -5   7    8.43    1.04
  -2  -5   7    8.49    0.74
  -2  -5   7    8.36    1.13
  -2  -5   8   48.39    1.70
  -2  -5   8   48.02    2.58
  -2  -5   8   46.91    2.46
  -2  -5   8   45.60    2.61
  -2  -5   9    7.57    1.13
  -2  -5   9    7.48    1.12
  -2  -5   9    7.08    1.01
  -2  -5  10   12.74    1.42
  -2  -5  10   12.78    1.56
  -2  -5  11   44.74    2.99
  -2  -5  11   42.74    2.65
  -2  -5  12    5.45    1.14
  -2  -5  12    4.34    0.92
  -2  -5  13   44.87    3.35
  -2  -5  13   47.90    3.11
  -2  -5  14    2.33    0.91
  -2  -5  14    1.78    0.70
  -2  -5  15   16.28    2.30
  -2  -5  15   13.65    1.80
  -2  -5  16    0.00    0.60
  -2  -4  -6    0.11    0.26
  -2  -4  -5   58.38    1.69
  -2  -4  -5   57.90    1.80
  -2  -4  -4   14.28    0.84
  -2  -4  -4   12.84    0.83
  -2  -4  -3  184.38    2.76
  -2  -4  -3  180.67    3.11
  -2  -4  -2   85.64    2.39
  -2  -4  -1  366.26    4.86
  -2  -4   0  160.08    3.08
  -2  -4   1   44.24    1.69
  -2  -4   2  104.94    2.65
  -2  -4   3   65.48    2.04
  -2  -4   3   64.38    2.21
  -2  -4   4  186.28    3.78
  -2  -4   4  181.42    3.06
  -2  -4   5    6.18    0.60
  -2  -4   5    7.10    0.85
  -2  -4   5    6.10    0.77
  -2  -4   5    6.53    0.87
  -2  -4   6  105.45    3.40
  -2  -4   6  103.49    2.33
  -2  -4   6  104.51    3.42
  -2  -4   6  101.03    3.05
  -2  -4   7    0.21    0.32
  -2  -4   7    0.21    0.23
  -2  -4   7   -0.41    0.46
  -2  -4   7   -0.35    0.38
  -2  -4   8   87.68    3.55
  -2  -4   8   84.03    2.07
  -2  -4   8   86.16    3.47
  -2  -4   8   82.48    3.03
  -2  -4   9    1.55    0.58
  -2  -4   9    1.71    0.33
  -2  -4   9    1.71    0.58
  -2  -4   9    2.14    0.59
  -2  -4  10   45.43    2.84
  -2  -4  10   45.98    2.49
  -2  -4  11    9.03    1.39
  -2  -4  11    8.79    1.17
  -2  -4  12   23.99    2.35
  -2  -4  12   21.24    1.88
  -2  -4  13    8.15    1.52
  -2  -4  13    7.60    1.23
  -2  -4  14   14.00    2.03
  -2  -4  14   13.36    1.69
  -2  -4  15   17.92    2.44
  -2  -4  15   17.90    1.99
  -2  -4  16   12.34    2.12
  -2  -3  -4    6.34    0.53
  -2  -3  -3  373.38    4.14
  -2  -3  -3  373.36    3.74
  -2  -3  -2   46.74    1.31
  -2  -3  -2   50.78    1.52
  -2  -3  -1  113.86    2.28
  -2  -3   0  284.32    3.50
  -2  -3   1  206.83    1.54
  -2  -3   1  223.05    3.24
  -2  -3   2   13.59    0.78
  -2  -3   2   14.62    0.93
  -2  -3   3   62.28    1.63
  -2  -3   4    9.17    0.66
  -2  -3   4   10.13    0.93
  -2  -3   4    9.79    0.91
  -2  -3   4   11.36    0.93
  -2  -3   5   77.46    2.68
  -2  -3   5   74.61    2.26
  -2  -3   5   75.60    2.64
  -2  -3   5   73.41    1.84
  -2  -3   6   34.12    1.27
  -2  -3   6   35.28    1.99
  -2  -3   6   36.04    1.97
  -2  -3   6   35.07    1.64
  -2  -3   7   37.04    2.18
  -2  -3   7   33.95    1.26
  -2  -3   7   33.53    1.70
  -2  -3   7   36.83    2.12
  -2  -3   8  137.27    4.47
  -2  -3   8  137.11    2.53
  -2  -3   8  138.89    4.32
  -2  -3   8  134.68    3.61
  -2  -3   9    1.92    0.66
  -2  -3   9    1.68    0.31
  -2  -3   9    1.94    0.34
  -2  -3   9    1.63    0.50
  -2  -3  10  133.97    4.93
  -2  -3  10  134.18    4.03
  -2  -3  11    2.22    0.83
  -2  -3  11    1.40    0.54
  -2  -3  12   68.33    3.92
  -2  -3  12   69.82    3.21
  -2  -3  13    1.48    0.85
  -2  -3  13    1.64    0.65
  -2  -3  14   19.91    2.41
  -2  -3  14   19.72    1.91
  -2  -3  15   -0.15    0.76
  -2  -3  15    0.18    0.44
  -2  -3  16    8.06    1.75
  -2  -3  17    8.19    1.87
  -2  -2 -10   84.62    1.87
  -2  -2  -9   43.50    1.35
  -2  -2  -9   35.88    0.78
  -2  -2  -8  142.95    2.54
  -2  -2  -7  163.24    2.79
  -2  -2  -6  161.86    2.71
  -2  -2  -3  834.63    6.42
  -2  -2  -3  851.60    5.65
  -2  -2  -2   31.55    1.01
  -2  -2  -2   30.99    1.00
  -2  -2  -1  115.14    1.87
  -2  -2  -1  121.14    1.74
  -2  -2  -1  121.84    1.83
  -2  -2   0   53.45    1.01
  -2  -2   0   58.40    1.28
  -2  -2   0   55.22    1.34
  -2  -2   1  512.96    4.13
  -2  -2   1  519.44    4.31
  -2  -2   2   91.45    1.80
  -2  -2   3  280.33    3.25
  -2  -2   3  272.67    3.27
  -2  -2   4   40.69    1.28
  -2  -2   4   42.82    1.41
  -2  -2   4   43.56    1.81
  -2  -2   5  253.45    4.89
  -2  -2   5  241.51    3.14
  -2  -2   5  248.74    4.63
  -2  -2   5  238.15    3.60
  -2  -2   6  130.87    2.37
  -2  -2   6  134.98    3.87
  -2  -2   6  137.67    3.73
  -2  -2   6  130.29    2.87
  -2  -2   7  124.93    4.03
  -2  -2   7  117.45    2.30
  -2  -2   7  118.80    3.66
  -2  -2   7  115.93    2.93
  -2  -2   8   49.28    2.69
  -2  -2   8   49.39    1.49
  -2  -2   8   50.83    1.67
  -2  -2   8   47.66    2.48
  -2  -2   8   47.92    2.01
  -2  -2   9   37.43    1.45
  -2  -2   9   38.48    1.95
  -2  -2   9   40.19    2.60
  -2  -2  10   39.54    2.72
  -2  -2  10   39.26    2.08
  -2  -2  10   39.78    1.50
  -2  -2  11   15.14    1.77
  -2  -2  11   13.45    1.29
  -2  -2  12   46.95    3.24
  -2  -2  12   46.51    2.51
  -2  -2  13    3.00    1.04
  -2  -2  13    2.97    0.68
  -2  -2  14   53.70    3.85
  -2  -2  14   50.34    2.91
  -2  -2  15    0.94    0.76
  -2  -2  15    2.20    0.76
  -2  -2  16   24.84    2.93
  -2  -2  17    1.22    0.79
  -2  -1  -9    7.04    0.42
  -2  -1  -8  148.20    2.02
  -2  -1  -7   68.32    1.46
  -2  -1  -6  304.15    2.09
  -2  -1  -6  318.72    3.14
  -2  -1  -5   15.13    0.50
  -2  -1  -4  231.39    2.09
  -2  -1  -3   53.39    1.71
  -2  -1  -3   56.19    1.10
  -2  -1  -3   56.09    1.45
  -2  -1  -3   57.88    1.50
  -2  -1  -2   71.31    1.29
  -2  -1  -2   68.30    1.47
  -2  -1  -2   71.89    1.43
  -2  -1  -2   73.62    0.92
  -2  -1  -1   54.04    1.18
  -2  -1  -1   52.57    1.18
  -2  -1  -1   56.67    1.07
  -2  -1  -1   55.83    1.21
  -2  -1   0   30.85    0.95
  -2  -1   0   30.37    0.86
  -2  -1   1  296.22    3.00
  -2  -1   2  121.11    2.00
  -2  -1   3  203.28    2.69
  -2  -1   3  213.36    3.48
  -2  -1   3  212.96    2.33
  -2  -1   4   19.30    0.82
  -2  -1   4   20.32    0.89
  -2  -1   4   20.87    1.25
  -2  -1   5  287.32    3.40
  -2  -1   5  294.66    4.92
  -2  -1   5  286.13    3.54
  -2  -1   6    4.63    0.76
  -2  -1   6    4.85    0.47
  -2  -1   6    5.09    0.73
  -2  -1   6    4.63    0.51
  -2  -1   7  115.18    3.88
  -2  -1   7  113.01    2.53
  -2  -1   7  107.60    3.43
  -2  -1   7  111.02    2.69
  -2  -1   8   18.54    1.70
  -2  -1   8   19.19    1.20
  -2  -1   8   20.32    1.12
  -2  -1   9   47.41    2.81
  -2  -1   9   46.31    2.01
  -2  -1   9   48.04    1.76
  -2  -1  10   37.76    2.68
  -2  -1  10   38.41    1.64
  -2  -1  10   36.96    1.92
  -2  -1  11   45.87    3.12
  -2  -1  11   41.56    2.16
  -2  -1  12    8.96    1.47
  -2  -1  12   10.36    1.17
  -2  -1  13   16.19    2.07
  -2  -1  13   15.78    1.51
  -2  -1  14   21.35    2.48
  -2  -1  14   21.25    1.82
  -2  -1  15    9.79    1.79
  -2  -1  15    9.28    1.30
  -2  -1  16   18.70    2.59
  -2  -1  17   20.60    2.82
  -2   0  -6  210.25    1.95
  -2   0  -4  244.77    1.99
  -2   0  -3   19.98    0.64
  -2   0  -3   19.71    0.88
  -2   0  -2  271.72    2.50
  -2   0  -2  273.00    3.02
  -2   0  -2  285.98    2.97
  -2   0  -1  141.19    1.90
  -2   0  -1  144.67    1.75
  -2   0   0   14.11    0.64
  -2   0   0   14.11    0.53
  -2   0   0   14.34    0.40
  -2   0   1  200.32    2.49
  -2   0   1  202.90    1.91
  -2   0   2  116.88    2.00
  -2   0   2  121.50    2.25
  -2   0   3   82.22    1.73
  -2   0   3   86.37    1.22
  -2   0   3   81.87    2.10
  -2   0   4  145.22    2.39
  -2   0   4  149.55    2.02
  -2   0   4  152.94    3.16
  -2   0   5   16.28    0.78
  -2   0   5   15.54    1.10
  -2   0   6   26.38    1.75
  -2   0   6   24.39    1.19
  -2   0   6   23.60    1.48
  -2   0   6   24.02    1.07
  -2   0   7  106.46    3.73
  -2   0   7  113.70    2.64
  -2   0   7  108.78    2.53
  -2   0   8    8.91    1.20
  -2   0   8    8.33    0.78
  -2   0   8    9.30    0.81
  -2   0   9  116.33    4.43
  -2   0   9  112.86    3.03
  -2   0   9  117.12    2.93
  -2   0  10    9.02    0.86
  -2   0  10    8.54    1.34
  -2   0  10    7.96    0.88
  -2   0  11  144.97    5.51
  -2   0  11  138.08    3.48
  -2   0  11  137.93    3.81
  -2   0  12    9.85    1.60
  -2   0  12    8.76    1.06
  -2   0  13   59.11    3.87
  -2   0  13   58.20    2.76
  -2   0  14    2.74    0.94
  -2   0  14    2.28    0.66
  -2   0  15   10.40    1.84
  -2   0  16    1.13    0.85
  -2   0  17   11.13    2.10
  -2   1  -4  105.01    1.90
  -2   1  -3   26.86    0.81
  -2   1  -2  342.61    2.68
  -2   1  -2  303.96    3.36
  -2   1  -1   31.53    0.69
  -2   1  -1   31.41    0.96
  -2   1   1    4.88    0.27
  -2   1   1    4.77    0.38
  -2   1   2  279.32    3.25
  -2   1   3   60.91    1.75
  -2   1   4  116.93    2.48
  -2   1   4  114.01    1.65
  -2   1   4  111.06    2.60
  -2   1   5  149.46    2.23
  -2   1   5  145.11    2.89
  -2   1   6  104.61    3.47
  -2   1   6  104.61    2.58
  -2   1   6  106.26    2.16
  -2   1   7   70.81    3.04
  -2   1   7   71.95    1.98
  -2   1   7   73.97    2.29
  -2   1   8   69.38    2.31
  -2   1   8   71.55    3.31
  -2   1   8   70.27    2.14
  -2   1   9   84.82    3.83
  -2   1   9   89.88    2.78
  -2   1   9   88.60    2.60
  -2   1  10   45.45    2.97
  -2   1  10   44.41    2.04
  -2   1  10   46.27    2.01
  -2   1  11   52.51    3.35
  -2   1  11   50.82    2.30
  -2   1  11   51.90    2.27
  -2   1  12   11.82    1.69
  -2   1  12   11.51    1.13
  -2   1  13   38.27    2.18
  -2   1  13   37.91    3.13
  -2   1  14   -0.01    0.65
  -2   1  14   -0.17    0.34
  -2   1  15   45.50    3.74
  -2   1  16    3.48    1.17
  -2   1  17   10.07    2.06
  -2   2  -5   73.14    1.21
  -2   2  -4   60.23    1.21
  -2   2  -4   57.45    1.35
  -2   2  -3   85.49    1.30
  -2   2  -3   85.55    1.79
  -2   2  -3   85.71    1.58
  -2   2  -2  173.42    2.57
  -2   2  -2  169.56    2.39
  -2   2  -1    4.48    0.45
  -2   2  -1    5.26    0.46
  -2   2   0  433.50    2.41
  -2   2   0  440.81    4.25
  -2   2   1   10.19    0.51
  -2   2   1    9.61    0.72
  -2   2   2  402.55    4.49
  -2   2   3    0.86    0.30
  -2   2   4   95.00    2.40
  -2   2   5    1.83    0.38
  -2   2   6  123.54    2.25
  -2   2   6  127.49    3.06
  -2   2   7    5.01    0.66
  -2   2   7    4.68    0.84
  -2   2   7    4.86    0.52
  -2   2   8  109.77    4.09
  -2   2   8  116.28    3.23
  -2   2   8  120.12    2.72
  -2   2   9   32.28    2.37
  -2   2   9   37.34    1.91
  -2   2   9   35.52    1.60
  -2   2  10   79.93    3.92
  -2   2  10   84.24    3.01
  -2   2  10   81.55    2.61
  -2   2  11   35.43    2.78
  -2   2  11   36.36    1.84
  -2   2  11   39.63    2.18
  -2   2  12   41.65    3.19
  -2   2  12   44.82    2.19
  -2   2  12   40.09    2.28
  -2   2  13   15.51    2.02
  -2   2  13   17.80    1.48
  -2   2  14   15.86    2.10
  -2   2  14   16.50    1.47
  -2   2  15   26.91    2.92
  -2   2  16   -0.02    0.75
  -2   2  17   21.85    2.99
  -2   3  -5  106.23    1.85
  -2   3  -4    4.29    0.42
  -2   3  -3  304.48    3.50
  -2   3  -2   11.09    0.72
  -2   3  -2   11.56    0.88
  -2   3  -1  189.49    2.97
  -2   3  -1  174.97    2.82
  -2   3   0  265.78    3.35
  -2   3   0  268.34    3.72
  -2   3   1  132.15    2.74
  -2   3   2  452.49    5.22
  -2   3   3   22.75    1.24
  -2   3   4  169.73    3.45
  -2   3   5   32.25    1.58
  -2   3   6  233.06    4.42
  -2   3   7    4.10    0.84
  -2   3   7    4.26    0.65
  -2   3   8   63.22    3.10
  -2   3   8   68.99    2.64
  -2   3   9    3.23    0.82
  -2   3   9    3.19    0.61
  -2   3  10  134.25    5.09
  -2   3  10  147.50    4.25
  -2   3  11    7.35    1.27
  -2   3  11    9.78    1.17
  -2   3  12   71.90    4.16
  -2   3  12   73.85    3.27
  -2   3  13   15.05    2.04
  -2   3  13   16.53    1.61
  -2   3  14   36.56    3.28
  -2   3  15   10.37    1.89
  -2   3  16   18.86    2.60
  -2   3  17    6.70    1.65
  -2   3  18    4.59    1.65
  -2   4  -5  162.57    2.65
  -2   4  -4   28.49    1.21
  -2   4  -3  178.99    3.11
  -2   4  -2    8.66    0.72
  -2   4  -1  426.91    5.02
  -2   4   0   42.85    1.67
  -2   4   1  436.03    5.47
  -2   4   2   20.65    1.26
  -2   4   3  370.10    5.41
  -2   4   4   59.12    2.23
  -2   4   5   72.32    2.56
  -2   4   6  131.19    3.57
  -2   4   7   21.90    1.75
  -2   4   7   22.05    1.53
  -2   4   8   50.61    2.79
  -2   4   8   59.16    2.61
  -2   4   9   43.12    2.75
  -2   4   9   49.46    2.50
  -2   4  10   43.21    2.91
  -2   4  10   53.45    2.72
  -2   4  11   33.72    2.70
  -2   4  11   39.19    2.44
  -2   4  12   45.22    3.32
  -2   4  12   52.13    2.91
  -2   4  13    0.57    0.54
  -2   4  13    0.87    0.50
  -2   4  14   28.39    2.86
  -2   4  15    4.05    1.22
  -2   4  16   28.05    3.14
  -2   4  17    2.22    1.16
  -2   4  18   14.53    2.47
  -2   5  -4   73.49    2.18
  -2   5  -3  195.22    3.68
  -2   5  -2   37.06    1.65
  -2   5  -1  127.66    3.10
  -2   5   0    8.68    0.86
  -2   5   1  176.75    3.82
  -2   5   2   34.70    1.77
  -2   5   3  209.84    4.37
  -2   5   4    1.01    0.41
  -2   5   5   81.88    2.92
  -2   5   6    4.14    0.71
  -2   5   7   87.93    3.43
  -2   5   7   98.27    3.44
  -2   5   8    7.69    1.13
  -2   5   8    9.04    1.12
  -2   5   9   43.20    2.76
  -2   5   9   48.18    2.62
  -2   5  10   24.26    2.18
  -2   5  10   29.12    2.13
  -2   5  11   54.50    3.44
  -2   5  11   64.54    3.26
  -2   5  12   35.72    2.94
  -2   5  12   41.25    2.74
  -2   5  13   14.29    1.99
  -2   5  13   15.12    1.73
  -2   5  14   19.16    2.35
  -2   5  14   22.12    2.11
  -2   5  15    2.57    1.03
  -2   5  16   16.36    2.43
  -2   5  17   -0.24    0.78
  -2   5  18   11.01    2.25
  -2   6  -4   65.17    2.23
  -2   6  -3   17.39    1.21
  -2   6  -2   70.39    2.50
  -2   6  -1   72.55    2.58
  -2   6   0  203.69    4.40
  -2   6   1   93.11    3.04
  -2   6   2   47.38    2.24
  -2   6   3  149.14    4.01
  -2   6   4    1.99    0.23
  -2   6   4    2.41    0.58
  -2   6   5   85.39    3.24
  -2   6   6    2.57    0.65
  -2   6   7  122.07    4.05
  -2   6   7  132.69    4.25
  -2   6   8   11.99    1.38
  -2   6   8   13.83    1.47
  -2   6   9  103.23    4.24
  -2   6   9  107.79    4.13
  -2   6  10   17.00    1.83
  -2   6  10   18.04    1.77
  -2   6  11   43.64    3.08
  -2   6  11   44.81    2.88
  -2   6  12   23.57    2.40
  -2   6  12   26.57    2.29
  -2   6  13   49.12    3.21
  -2   6  13   44.91    3.46
  -2   6  14   13.00    2.00
  -2   6  14   16.09    1.95
  -2   6  15   28.70    2.98
  -2   6  16   13.37    2.22
  -2   6  17   11.23    2.13
  -2   6  18   11.49    2.23
  -2   7  -3    4.50    0.69
  -2   7  -2   53.78    2.36
  -2   7  -1   25.59    1.68
  -2   7   0   99.34    3.34
  -2   7   1   72.64    2.91
  -2   7   2  133.37    3.99
  -2   7   3   48.09    2.50
  -2   7   4   53.54    2.68
  -2   7   4   51.25    1.37
  -2   7   5   74.25    1.28
  -2   7   5   82.85    3.41
  -2   7   6   27.07    1.80
  -2   7   6   24.19    1.91
  -2   7   7  102.22    3.67
  -2   7   7  105.61    4.03
  -2   7   8    6.02    1.03
  -2   7   8    6.63    1.09
  -2   7   9  155.58    5.19
  -2   7   9  160.45    5.31
  -2   7  10    4.84    1.04
  -2   7  10    4.55    0.95
  -2   7  11   69.56    3.88
  -2   7  11   72.30    3.83
  -2   7  12    3.47    0.98
  -2   7  12    3.32    0.91
  -2   7  13   40.49    3.03
  -2   7  13   38.47    3.19
  -2   7  14    1.22    0.87
  -2   7  14    1.07    0.64
  -2   7  15   31.72    3.16
  -2   7  15   32.43    2.80
  -2   7  16    5.89    1.45
  -2   7  17   24.61    3.11
  -2   8  -3   13.67    1.23
  -2   8  -2  119.16    3.71
  -2   8  -1    7.16    0.96
  -2   8   0  106.01    3.69
  -2   8   1    2.77    0.64
  -2   8   2   74.33    3.20
  -2   8   3    7.89    1.09
  -2   8   4  152.79    4.76
  -2   8   5   41.46    1.21
  -2   8   5   45.36    2.69
  -2   8   6  110.45    3.55
  -2   8   6  104.38    4.13
  -2   8   7   24.84    1.81
  -2   8   7   24.12    2.07
  -2   8   8   57.52    2.95
  -2   8   8   53.16    3.12
  -2   8   9   16.60    1.73
  -2   8   9   16.37    1.83
  -2   8  10   46.37    2.97
  -2   8  10   45.14    3.05
  -2   8  11   20.30    2.09
  -2   8  11   21.29    2.17
  -2   8  12   13.91    1.82
  -2   8  12   15.00    1.95
  -2   8  13   35.00    3.03
  -2   8  13   34.94    2.92
  -2   8  14    6.08    1.43
  -2   8  14    5.10    1.21
  -2   8  15   23.19    2.69
  -2   8  15   23.85    2.54
  -2   8  16    0.08    0.71
  -2   8  17   18.18    2.71
  -2   9  -2   49.04    2.52
  -2   9  -1   49.96    2.61
  -2   9   0  113.77    4.03
  -2   9   1   25.21    1.95
  -2   9   2   96.75    3.86
  -2   9   3   21.19    1.87
  -2   9   4   95.85    4.01
  -2   9   5    0.24    0.27
  -2   9   5    0.91    0.54
  -2   9   6   88.54    3.15
  -2   9   6   86.05    3.97
  -2   9   7    6.05    0.94
  -2   9   7    6.16    1.15
  -2   9   8   58.58    2.95
  -2   9   8   58.57    3.44
  -2   9   9    7.74    1.19
  -2   9   9    7.89    1.33
  -2   9  10   38.61    2.95
  -2   9  10   41.89    2.81
  -2   9  11    9.31    1.49
  -2   9  11    9.84    1.53
  -2   9  12   24.82    2.42
  -2   9  12   22.80    2.40
  -2   9  13   14.70    1.98
  -2   9  13   16.22    2.07
  -2   9  14   19.70    2.36
  -2   9  14   16.67    2.13
  -2   9  15   18.48    2.40
  -2   9  15   19.70    2.42
  -2   9  16   13.19    2.17
  -2   9  17   17.22    2.58
  -2  10  -1   28.33    2.07
  -2  10   0   19.06    1.75
  -2  10   1   53.96    2.97
  -2  10   2   46.82    2.84
  -2  10   3   42.51    2.74
  -2  10   4   53.28    3.16
  -2  10   4   53.29    2.06
  -2  10   5   57.74    3.34
  -2  10   5   59.21    2.33
  -2  10   6   37.09    2.75
  -2  10   6   37.11    2.02
  -2  10   7   10.50    1.19
  -2  10   7    8.13    1.33
  -2  10   8   76.06    4.07
  -2  10   8   76.19    3.31
  -2  10   9    1.43    0.73
  -2  10   9    1.41    0.55
  -2  10  10   64.63    3.45
  -2  10  10   62.45    3.88
  -2  10  11   -0.07    0.55
  -2  10  11    0.57    0.60
  -2  10  12   46.32    3.24
  -2  10  12   48.43    3.56
  -2  10  13    0.11    0.54
  -2  10  13    1.34    0.75
  -2  10  14   23.29    2.55
  -2  10  14   22.95    2.59
  -2  10  15    1.56    0.84
  -2  10  15    2.74    1.00
  -2  10  16   15.14    2.30
  -2  10  17    7.44    1.77
  -2  11   0    7.50    1.20
  -2  11   1  123.21    4.68
  -2  11   2    3.25    0.84
  -2  11   3   71.18    3.69
  -2  11   4   19.74    2.02
  -2  11   5   62.70    3.61
  -2  11   6   41.25    3.01
  -2  11   7   57.14    3.61
  -2  11   7   59.58    2.68
  -2  11   8   30.69    2.09
  -2  11   8   32.53    2.79
  -2  11   9   47.19    2.73
  -2  11   9   48.65    3.45
  -2  11  10   19.71    1.91
  -2  11  10   19.13    2.18
  -2  11  11   17.04    1.85
  -2  11  11   16.51    2.11
  -2  11  12   37.60    2.87
  -2  11  12   38.57    3.27
  -2  11  13    5.27    1.34
  -2  11  13    4.94    1.13
  -2  11  14   46.70    3.52
  -2  11  14   49.26    3.89
  -2  11  15    0.44    0.72
  -2  11  16   23.36    2.78
  -2  11  17    0.45    0.63
  -2  12   2    8.26    1.33
  -2  12   3   90.47    4.33
  -2  12   4    0.35    0.57
  -2  12   5   82.17    4.25
  -2  12   6    0.62    0.57
  -2  12   7   49.46    3.43
  -2  12   8    4.84    1.21
  -2  12   9   92.88    4.89
  -2  12  10   15.46    2.08
  -2  12  11   59.16    4.10
  -2  12  12   25.19    2.75
  -2  12  13   25.15    2.84
  -2  13   4   21.35    2.25
  -2  13   5   58.73    3.79
  -2  13   6   12.17    1.79
  -2  13   7   54.27    3.72
  -2  13   8    5.14    1.26
  -2  13   9   43.53    3.50
  -2  13  10    3.78    1.25
  -2  13  11   43.90    3.64
  -2  13  12    7.64    1.62
  -2  14   8   11.05    1.84
  -1 -18 -10   -0.12    1.02
  -1 -18  -9   30.25    3.52
  -1 -18  -8    9.39    2.14
  -1 -18  -7   35.98    3.58
  -1 -18  -6    8.72    1.81
  -1 -18  -5   28.64    3.09
  -1 -18  -4   22.33    2.79
  -1 -18  -3   17.68    2.47
  -1 -18  -2   30.17    3.15
  -1 -18  -1    3.83    1.42
  -1 -18   0   34.98    3.48
  -1 -18   1    9.14    2.17
  -1 -17 -12    4.33    1.57
  -1 -17 -11   19.56    2.90
  -1 -17 -10    3.44    1.43
  -1 -17  -9   24.47    3.11
  -1 -17  -8    0.38    1.04
  -1 -17  -7   37.41    3.56
  -1 -17  -6   -1.87    1.32
  -1 -17  -5   55.89    4.15
  -1 -17  -4   -0.07    0.81
  -1 -17  -3   45.75    3.69
  -1 -17  -2    6.56    1.65
  -1 -17  -1   29.32    3.04
  -1 -17   0   18.64    2.50
  -1 -17   1   19.08    2.78
  -1 -17   2   45.64    3.95
  -1 -17   3    9.03    1.79
  -1 -16 -13    3.78    1.50
  -1 -16 -12   25.39    3.04
  -1 -16 -11    1.57    1.17
  -1 -16 -10   20.45    2.74
  -1 -16  -9   12.89    2.26
  -1 -16  -8   32.81    3.34
  -1 -16  -7   29.90    3.12
  -1 -16  -6   11.84    2.00
  -1 -16  -5   52.09    3.90
  -1 -16  -4    0.02    1.04
  -1 -16  -3   54.99    3.90
  -1 -16  -2    5.22    1.77
  -1 -16  -1   57.65    4.06
  -1 -16   0    4.82    1.49
  -1 -16   1   44.55    3.67
  -1 -16   2   10.91    2.14
  -1 -16   3   18.99    2.56
  -1 -16   4   12.39    2.03
  -1 -16   4   21.30    2.89
  -1 -16   5   12.72    2.09
  -1 -16   5   14.80    2.45
  -1 -15 -15    0.08    0.76
  -1 -15 -14   36.70    3.44
  -1 -15 -13    0.67    0.87
  -1 -15 -12   36.55    3.37
  -1 -15 -11    1.04    0.91
  -1 -15 -10   18.92    2.57
  -1 -15  -9    3.33    1.28
  -1 -15  -8   25.60    2.86
  -1 -15  -7   14.73    2.27
  -1 -15  -6   36.66    3.29
  -1 -15  -5   17.10    2.20
  -1 -15  -4   32.92    3.01
  -1 -15  -3   25.64    2.62
  -1 -15  -2    8.64    1.68
  -1 -15  -1   56.76    3.84
  -1 -15   0    1.73    1.04
  -1 -15   1   53.49    3.83
  -1 -15   2    4.93    1.74
  -1 -15   3   33.89    3.25
  -1 -15   4   -0.31    0.89
  -1 -15   4    5.13    1.73
  -1 -15   5   15.11    2.16
  -1 -15   5   21.62    2.82
  -1 -15   6   -2.11    1.33
  -1 -15   6    2.08    1.08
  -1 -14 -16    8.39    1.84
  -1 -14 -15   10.22    1.95
  -1 -14 -14   21.42    2.58
  -1 -14 -13    2.89    1.12
  -1 -14 -12   40.10    3.30
  -1 -14 -11    1.95    1.07
  -1 -14 -10   41.57    3.29
  -1 -14  -9    0.68    0.80
  -1 -14  -8   47.18    3.61
  -1 -14  -7    1.31    0.85
  -1 -14  -6   35.49    3.16
  -1 -14  -5    5.43    1.30
  -1 -14  -4   75.62    4.37
  -1 -14  -3   33.30    2.89
  -1 -14  -2   61.96    3.89
  -1 -14  -1   35.80    2.95
  -1 -14   0   20.16    2.29
  -1 -14   1   54.19    3.66
  -1 -14   2   14.16    2.15
  -1 -14   3   40.21    3.39
  -1 -14   4   11.77    1.84
  -1 -14   5   61.89    4.41
  -1 -14   5   49.59    3.79
  -1 -14   6    2.82    0.79
  -1 -14   6    4.75    1.40
  -1 -14   7   25.12    2.98
  -1 -14   8    0.63    0.85
  -1 -13 -16    3.97    1.30
  -1 -13 -15   37.55    3.32
  -1 -13 -14    6.10    1.44
  -1 -13 -13   31.51    2.84
  -1 -13 -12    8.58    1.55
  -1 -13 -11   17.33    2.07
  -1 -13 -10   39.58    3.08
  -1 -13  -9    8.92    1.55
  -1 -13  -8   58.08    3.71
  -1 -13  -7    5.24    1.34
  -1 -13  -6   82.56    4.54
  -1 -13  -5    6.46    1.68
  -1 -13  -4   96.81    4.79
  -1 -13  -3    0.16    0.86
  -1 -13  -2   86.59    4.44
  -1 -13  -1    8.71    1.54
  -1 -13   0  118.72    5.08
  -1 -13   1   16.21    2.01
  -1 -13   2   68.22    4.03
  -1 -13   3   21.43    2.44
  -1 -13   4   35.49    3.07
  -1 -13   5   31.68    3.15
  -1 -13   5   19.53    2.31
  -1 -13   6   13.90    1.92
  -1 -13   6   19.59    2.47
  -1 -13   7   40.74    3.60
  -1 -13   8   10.32    1.93
  -1 -13   9   31.28    3.29
  -1 -12 -17   16.81    2.29
  -1 -12 -16    0.54    0.77
  -1 -12 -15   35.23    3.06
  -1 -12 -14    1.36    0.95
  -1 -12 -13   81.74    4.39
  -1 -12 -12    1.99    0.87
  -1 -12 -11   40.57    2.97
  -1 -12 -10    8.00    1.42
  -1 -12  -9   22.77    2.18
  -1 -12  -8   34.55    2.66
  -1 -12  -7   37.46    2.80
  -1 -12  -6   61.92    3.68
  -1 -12  -5   48.87    3.35
  -1 -12  -4   65.60    3.79
  -1 -12  -3   49.39    3.27
  -1 -12  -2   40.18    2.93
  -1 -12  -1   17.61    1.90
  -1 -12   0   86.89    4.25
  -1 -12   1    0.14    0.63
  -1 -12   2  114.70    4.92
  -1 -12   3   10.20    1.73
  -1 -12   4   54.09    3.60
  -1 -12   5    0.10    0.86
  -1 -12   5    5.76    1.58
  -1 -12   6   31.89    3.03
  -1 -12   6   29.21    2.67
  -1 -12   7    3.55    0.79
  -1 -12   7    7.61    1.55
  -1 -12   8   13.90    2.07
  -1 -12   9   10.10    1.83
  -1 -12  10   13.81    2.11
  -1 -12  11   10.10    1.92
  -1 -11 -18    6.26    1.41
  -1 -11 -17   10.26    1.69
  -1 -11 -16   20.26    2.35
  -1 -11 -15   12.88    1.79
  -1 -11 -14   12.88    1.77
  -1 -11 -13   39.74    2.94
  -1 -11 -12    1.74    0.66
  -1 -11 -11   74.78    3.81
  -1 -11 -10    0.89    0.76
  -1 -11  -9  147.88    5.16
  -1 -11  -8    3.47    0.91
  -1 -11  -7  138.89    4.93
  -1 -11  -6    4.12    1.05
  -1 -11  -5  129.22    5.05
  -1 -11  -4   20.34    2.10
  -1 -11  -3   72.29    3.78
  -1 -11  -2   46.12    2.91
  -1 -11  -1   39.04    2.69
  -1 -11   0   64.96    3.41
  -1 -11   1   52.14    3.12
  -1 -11   2   37.32    2.80
  -1 -11   3   10.54    1.75
  -1 -11   4   67.77    2.84
  -1 -11   4   56.85    3.45
  -1 -11   5    3.36    0.98
  -1 -11   5    5.87    0.93
  -1 -11   5    7.21    1.60
  -1 -11   6   46.99    3.42
  -1 -11   6   47.90    3.34
  -1 -11   7    0.55    0.73
  -1 -11   8   25.42    2.70
  -1 -11   9   -1.00    0.92
  -1 -11  10   12.07    1.98
  -1 -11  11    3.62    1.20
  -1 -11  12    7.42    1.71
  -1 -10 -18   10.29    1.74
  -1 -10 -17    1.15    0.77
  -1 -10 -16   27.79    2.61
  -1 -10 -15   10.86    1.66
  -1 -10 -14   35.80    2.78
  -1 -10 -13   13.59    1.73
  -1 -10 -12   53.73    3.23
  -1 -10 -11   24.82    2.15
  -1 -10 -10   11.92    1.49
  -1 -10  -9   76.35    3.52
  -1 -10  -8    8.99    1.29
  -1 -10  -7  115.83    4.21
  -1 -10  -6    6.54    1.10
  -1 -10  -5   48.95    2.87
  -1 -10  -4   10.18    1.49
  -1 -10  -3  105.20    4.37
  -1 -10  -2    1.30    0.76
  -1 -10  -1   76.94    3.59
  -1 -10   0   39.26    2.56
  -1 -10   1  121.55    4.77
  -1 -10   2   41.61    2.73
  -1 -10   3   61.37    3.39
  -1 -10   4   36.09    2.04
  -1 -10   4   29.78    2.40
  -1 -10   5    7.21    1.21
  -1 -10   5    9.39    1.10
  -1 -10   5   10.17    1.76
  -1 -10   6   11.36    1.58
  -1 -10   6   14.63    1.42
  -1 -10   6   12.10    1.74
  -1 -10   7    0.44    0.40
  -1 -10   7    0.07    0.60
  -1 -10   8   23.24    2.44
  -1 -10   9    0.51    0.54
  -1 -10  10   40.91    3.42
  -1 -10  11   -1.60    0.96
  -1 -10  12   30.01    3.14
  -1 -10  13    3.03    1.12
  -1  -9 -15   -0.11    0.69
  -1  -9 -14   31.17    2.54
  -1  -9 -13    3.43    0.83
  -1  -9 -12   55.77    3.14
  -1  -9 -11    8.46    1.23
  -1  -9 -11    7.24    0.75
  -1  -9 -10   60.38    3.05
  -1  -9  -9    9.75    1.27
  -1  -9  -8   17.70    1.60
  -1  -9  -7   31.89    2.10
  -1  -9  -6    3.01    0.73
  -1  -9  -5   56.09    2.81
  -1  -9  -4   33.56    2.37
  -1  -9  -3   60.40    3.12
  -1  -9  -2   19.92    1.78
  -1  -9  -1  120.20    4.26
  -1  -9   0    1.20    0.54
  -1  -9   1  108.76    3.98
  -1  -9   2   13.44    1.50
  -1  -9   3   45.11    2.77
  -1  -9   4   60.65    1.73
  -1  -9   4   62.99    2.58
  -1  -9   4   57.03    3.13
  -1  -9   5   46.64    2.34
  -1  -9   5   41.92    2.92
  -1  -9   5   42.68    2.76
  -1  -9   6   17.04    1.32
  -1  -9   6   16.62    1.47
  -1  -9   6   15.36    1.83
  -1  -9   6   14.77    1.68
  -1  -9   7    8.40    1.15
  -1  -9   7    9.60    1.10
  -1  -9   7    8.02    1.38
  -1  -9   8   12.37    1.32
  -1  -9   8   11.57    1.35
  -1  -9   8   10.27    1.59
  -1  -9   9   12.16    1.82
  -1  -9  10   27.44    2.68
  -1  -9  11   11.20    1.79
  -1  -9  12   29.80    2.98
  -1  -9  13    7.25    1.54
  -1  -9  14   22.31    2.70
  -1  -8 -12   34.16    1.65
  -1  -8 -11   -1.02    0.73
  -1  -8 -11    0.25    0.22
  -1  -8 -10   88.08    3.56
  -1  -8 -10   87.37    2.41
  -1  -8  -9    6.79    1.01
  -1  -8  -9    7.30    0.70
  -1  -8  -8  105.81    3.63
  -1  -8  -7    1.29    0.47
  -1  -8  -6  166.35    4.37
  -1  -8  -5   41.65    2.21
  -1  -8  -4   45.09    2.40
  -1  -8  -3   76.80    3.24
  -1  -8  -2   51.62    2.69
  -1  -8  -1  118.22    3.98
  -1  -8   0   30.94    2.08
  -1  -8   1  109.16    3.78
  -1  -8   2   22.89    1.82
  -1  -8   3   79.34    1.98
  -1  -8   3   71.42    3.19
  -1  -8   4   20.41    1.18
  -1  -8   4   19.44    0.87
  -1  -8   4   17.43    1.65
  -1  -8   5   91.61    3.22
  -1  -8   5  100.03    2.88
  -1  -8   5   90.20    3.90
  -1  -8   5   95.62    3.88
  -1  -8   6   -0.79    0.72
  -1  -8   6    0.34    0.32
  -1  -8   6    0.33    0.40
  -1  -8   6    0.64    0.58
  -1  -8   7  182.11    4.62
  -1  -8   7  173.62    5.67
  -1  -8   8    3.47    0.76
  -1  -8   8    2.63    0.70
  -1  -8   8    2.67    0.80
  -1  -8   9  106.12    4.06
  -1  -8   9  105.62    4.74
  -1  -8  10    3.75    0.91
  -1  -8  10    2.53    0.88
  -1  -8  11   13.25    1.67
  -1  -8  11   12.52    1.78
  -1  -8  12    5.20    1.17
  -1  -8  12    3.95    1.08
  -1  -8  13   10.75    1.81
  -1  -8  14    4.64    1.28
  -1  -7 -13   65.53    2.46
  -1  -7 -12   40.47    1.84
  -1  -7 -11   46.66    1.90
  -1  -7 -10   49.29    1.84
  -1  -7  -9   15.06    0.97
  -1  -7  -8   75.88    2.07
  -1  -7  -8   75.27    2.91
  -1  -7  -7    5.51    0.81
  -1  -7  -7    5.16    0.55
  -1  -7  -6  230.04    4.77
  -1  -7  -5    0.51    0.44
  -1  -7  -4  240.96    4.90
  -1  -7  -3    3.39    1.22
  -1  -7  -2  151.87    4.33
  -1  -7  -1   52.88    2.57
  -1  -7   0  180.69    4.77
  -1  -7   1   52.46    2.46
  -1  -7   2   86.06    1.73
  -1  -7   2   78.05    3.03
  -1  -7   3  110.09    2.35
  -1  -7   3  103.71    3.56
  -1  -7   4   98.51    2.55
  -1  -7   4   95.58    1.70
  -1  -7   4   95.90    2.97
  -1  -7   4   94.57    3.48
  -1  -7   5   95.70    2.80
  -1  -7   5   86.48    3.00
  -1  -7   5   90.82    3.68
  -1  -7   5   90.13    3.55
  -1  -7   6   87.78    3.56
  -1  -7   6   86.54    2.93
[truncated: 11,845,586 more chars]
